# Supplementary material for: New genera of Australian stiletto flies (Diptera, Therevidae)
Source: Zookeys. 2016 Sep 19;(618):97–128. doi: 10.3897/zookeys.618.8059 (PMC5102052; doi:10.3897/zookeys.618.8059)
Supplement: XML Treatment for Sidarena [file zookeys.618.8059-treatment1.xml]

<!DOCTYPE tp:taxon-treatment
  PUBLIC "-//TaxonX//DTD Taxonomic Treatment Publishing DTD v0 20100105//EN" "tax-treatment-NSO.dtd">
<tp:taxon-treatment xmlns:tp="http://www.plazi.org/taxpub"><tp:treatment-meta><kwd-group><label>Taxon classification</label><kwd><named-content content-type="kingdom">Animalia</named-content></kwd><kwd><named-content content-type="order">Diptera</named-content></kwd><kwd><named-content content-type="family">Therevidae</named-content></kwd></kwd-group><mixed-citation publication-type="journal"><person-group><name><surname>Irwin</surname><given-names>Michael E.</given-names></name><name><surname>Winterton</surname><given-names>Shaun L.</given-names></name></person-group><article-title>New genera of Australian stiletto flies (<tp:taxon-name><tp:taxon-name-part taxon-name-part-type="order">Diptera</tp:taxon-name-part></tp:taxon-name>, <tp:taxon-name><tp:taxon-name-part taxon-name-part-type="family">Therevidae</tp:taxon-name-part></tp:taxon-name>)</article-title><source>Zookeys</source><day>19</day><month>9</month><year>2016</year><volume>2016</volume><issue>618</issue><fpage>97</fpage><lpage>128</lpage><pub-id pub-id-type="doi">10.3897/zookeys.618.8059</pub-id></mixed-citation></tp:treatment-meta><tp:nomenclature><tp:taxon-name>
            <tp:taxon-name-part taxon-name-part-type="genus">Sidarena</tp:taxon-name-part>
            <object-id xmlns:xlink="http://www.w3.org/1999/xlink" content-type="zoobank" xlink:type="simple">http://zoobank.org/CCC28E9C-EB5D-4776-A269-770CFDE5FBF0</object-id>
          </tp:taxon-name><tp:taxon-status xmlns:xlink="http://www.w3.org/1999/xlink" xlink:type="simple">gen. n.</tp:taxon-status><xref ref-type="fig" rid="F1">Figs 1</xref><xref ref-type="fig" rid="F2">, 2</xref><xref ref-type="fig" rid="F5">, 5</xref><xref ref-type="fig" rid="F6">, 6</xref><xref ref-type="fig" rid="F7">, 7</xref><xref ref-type="fig" rid="F8">, 8</xref><xref ref-type="fig" rid="F9">, 9</xref><xref ref-type="fig" rid="F10">, 10</xref><xref ref-type="fig" rid="F11">, 11</xref><xref ref-type="fig" rid="F12">, 12</xref><xref ref-type="fig" rid="F13">, 13</xref><xref ref-type="fig" rid="F14">, 14</xref><xref ref-type="fig" rid="F15">, 15</xref><xref ref-type="fig" rid="F16">, 16</xref><xref ref-type="fig" rid="F17">, 17</xref><xref ref-type="fig" rid="F18">, 18</xref><xref ref-type="fig" rid="F19">, 19</xref><xref ref-type="fig" rid="F20">, 20</xref><xref ref-type="fig" rid="F28">, 28B</xref></tp:nomenclature><tp:treatment-sec sec-type="type species" id="SECID0E1CAE"><title>Type species.</title><p>
            <italic><tp:taxon-name><tp:taxon-name-part taxon-name-part-type="genus">Sidarena</tp:taxon-name-part> <tp:taxon-name-part taxon-name-part-type="species">macfarlandi</tp:taxon-name-part></tp:taxon-name></italic> sp. n., designated here.</p></tp:treatment-sec><tp:treatment-sec sec-type="diagnosis" id="SECID0EKDAE"><title>Diagnosis.</title><p>Both sexes with eyes widely dichoptic; multiple poorly defined rows of postocular macrosetae present dorsally in both sexes; antennal scape lacking macrosetae along medial surface, scape shorter then head length; flagellum conical, tapering to a terminal arista; parafacial setae absent; one pair of scutellar macrosetae, most other scutal macrosetae variable in number; velutum patches absent on femora and sparsely present ventrally on gonocoxites; single anteroventral seta present apically on hind femur; wing slightly to dark infuscate with maculae, cell m<sub>3</sub> open to wing margin; abdomen narrow elongate; male abdomen typically with silver velutum; male genitalia with articulating inner gonocoxal process well developed; outer gonocoxal process well developed and rounded; gonocoxal apodeme short and rounded; gonostylus narrow apically; gonocoxites lacking medial atrium; aedeagus with distiphallus broad apically, not directed ventrally at apex; epandrium shape quadrangular; ventral apodeme of parameral sheath forked. Female tergite 8 with broad anteromedial process; three spermathecae, ducts joining to spermathecal sac duct; spermathecal sac present (Fig. <xref ref-type="fig" rid="F28">28B</xref>).</p></tp:treatment-sec><tp:treatment-sec sec-type="Included species" id="SECID0EWDAE"><title>Included species.</title><p>
            <italic><tp:taxon-name><tp:taxon-name-part taxon-name-part-type="genus">Sidarena</tp:taxon-name-part> <tp:taxon-name-part taxon-name-part-type="species">aurantia</tp:taxon-name-part></tp:taxon-name></italic> sp. n., <italic><tp:taxon-name><tp:taxon-name-part taxon-name-part-type="genus">Sidarena</tp:taxon-name-part> <tp:taxon-name-part taxon-name-part-type="species">flavipalpa</tp:taxon-name-part></tp:taxon-name></italic> sp. n., <italic><tp:taxon-name><tp:taxon-name-part taxon-name-part-type="genus">Sidarena</tp:taxon-name-part> <tp:taxon-name-part taxon-name-part-type="species">geraldton</tp:taxon-name-part></tp:taxon-name></italic> sp. n., <italic><tp:taxon-name><tp:taxon-name-part taxon-name-part-type="genus">Sidarena</tp:taxon-name-part> <tp:taxon-name-part taxon-name-part-type="species">hortorum</tp:taxon-name-part></tp:taxon-name></italic> sp. n., <italic><tp:taxon-name><tp:taxon-name-part taxon-name-part-type="genus">Sidarena</tp:taxon-name-part> <tp:taxon-name-part taxon-name-part-type="species">macfarlandi</tp:taxon-name-part></tp:taxon-name></italic> sp. n., and <italic><tp:taxon-name><tp:taxon-name-part taxon-name-part-type="genus">Sidarena</tp:taxon-name-part> <tp:taxon-name-part taxon-name-part-type="species">yallingup</tp:taxon-name-part></tp:taxon-name></italic> sp. n.</p></tp:treatment-sec><tp:treatment-sec sec-type="comments" id="SECID0EYFAE"><title>Comments.</title><p>
            <italic><tp:taxon-name><tp:taxon-name-part taxon-name-part-type="genus">Sidarena</tp:taxon-name-part></tp:taxon-name></italic> gen. n. is mostly endemic to Western Australia and is distinctive in general appearance, with male eyes widely dichoptic, numerous bristles on the occiput and often with grey metallic pubescent stripe medially on the scutum (often adjoining broad matte black-brown pubescent stripes laterally). The presence of these characters alone differentiates this genus from all other genera in the subfamily. Similar genera to <italic><tp:taxon-name><tp:taxon-name-part taxon-name-part-type="genus">Sidarena</tp:taxon-name-part></tp:taxon-name></italic> gen. n. include <italic><tp:taxon-name><tp:taxon-name-part taxon-name-part-type="genus">Squamopygia</tp:taxon-name-part></tp:taxon-name></italic> Kröber, <italic><tp:taxon-name><tp:taxon-name-part taxon-name-part-type="genus">Ectinorhynchus</tp:taxon-name-part></tp:taxon-name></italic> Macquart and <italic><tp:taxon-name><tp:taxon-name-part taxon-name-part-type="genus">Zelothrix</tp:taxon-name-part></tp:taxon-name></italic> gen. n. The new genus can be quickly differentiated from <italic><tp:taxon-name><tp:taxon-name-part taxon-name-part-type="genus">Squamopygia</tp:taxon-name-part></tp:taxon-name></italic> by the much shorter scape (narrowly elongate cylindrical in <italic><tp:taxon-name><tp:taxon-name-part taxon-name-part-type="genus">Squamopygia</tp:taxon-name-part></tp:taxon-name></italic>), and the wing not distinctly banded (two black bands in <italic><tp:taxon-name><tp:taxon-name-part taxon-name-part-type="genus">Squamopygia</tp:taxon-name-part></tp:taxon-name></italic>). <italic><tp:taxon-name><tp:taxon-name-part taxon-name-part-type="genus">Sidarena</tp:taxon-name-part></tp:taxon-name></italic> gen. n. is separable from <italic><tp:taxon-name><tp:taxon-name-part taxon-name-part-type="genus">Ectinorhynchus</tp:taxon-name-part></tp:taxon-name></italic> by the absence of a medial atrium in the male gonocoxites (present in <italic><tp:taxon-name><tp:taxon-name-part taxon-name-part-type="genus">Ectinorhynchus</tp:taxon-name-part></tp:taxon-name></italic>) and separable from <italic><tp:taxon-name><tp:taxon-name-part taxon-name-part-type="genus">Zelothrix</tp:taxon-name-part></tp:taxon-name></italic> gen. n. by a single scutellar macroseta (two macrosetae in <italic><tp:taxon-name><tp:taxon-name-part taxon-name-part-type="genus">Zelothrix</tp:taxon-name-part></tp:taxon-name></italic> gen. n.) and three spermathecae (two in <italic><tp:taxon-name><tp:taxon-name-part taxon-name-part-type="genus">Zelothrix</tp:taxon-name-part></tp:taxon-name></italic> gen. n.). The male genitalia are remarkably uniform throughout the genus. A single species is herein described from Queensland while the remaining species are from Western Australia.</p></tp:treatment-sec><tp:treatment-sec sec-type="etymology" id="SECID0EAJAE"><title>Etymology.</title><p>The genus name is derived from the Greek <italic>Sideros</italic>, meaning iron, referring to the broad metallic-grey stripe typically present on the thorax; and <italic>arena</italic>, referring to its habit of landing in sandy patches. Gender is feminine.</p></tp:treatment-sec><tp:treatment-sec sec-type="key" id="SECID0EKJAE"><title>Key to species of <italic><tp:taxon-name><tp:taxon-name-part taxon-name-part-type="genus">Sidarena</tp:taxon-name-part></tp:taxon-name></italic> gen. n.</title><table-wrap content-type="key" position="anchor" orientation="portrait"><table id="TID0EGIAC" rules="all"><tbody><tr><td rowspan="1" colspan="1">1</td><td rowspan="1" colspan="1">Abdomen predominantly bright orange to dark yellow (Figs <xref ref-type="fig" rid="F5">5</xref>, <xref ref-type="fig" rid="F14">14</xref>)</td><td rowspan="1" colspan="1">
                    <bold>2</bold>
                  </td></tr><tr><td rowspan="1" colspan="1">–</td><td rowspan="1" colspan="1">Abdomen predominantly dark brown, often with yellow laterally (e.g., Figs <xref ref-type="fig" rid="F10">10</xref>, <xref ref-type="fig" rid="F12">12</xref>)</td><td rowspan="1" colspan="1">
                    <bold>3</bold>
                  </td></tr><tr><td rowspan="1" colspan="1">2</td><td rowspan="1" colspan="1">Abdominal tergite 1 uniformly orange; femora with extensive black suffusion, hind femur mostly brown to black; pubescence on lower half of pleuron and coxae sparse (Fig. <xref ref-type="fig" rid="F5">5</xref>)</td><td rowspan="1" colspan="1">
                    <bold><italic><tp:taxon-name><tp:taxon-name-part taxon-name-part-type="genus">Sidarena</tp:taxon-name-part> <tp:taxon-name-part taxon-name-part-type="species">aurantia</tp:taxon-name-part></tp:taxon-name></italic> sp. n.</bold>
                  </td></tr><tr><td rowspan="1" colspan="1">–</td><td rowspan="1" colspan="1">Abdominal tergite 1 dark anteriorly; femora mostly orange with brown black suffusion evident only on hind femur; pubescence on lower half of pleuron and coxae relatively dense (Figs <xref ref-type="fig" rid="F14">14</xref>–<xref ref-type="fig" rid="F15">15</xref>)</td><td rowspan="1" colspan="1">
                    <bold><italic><tp:taxon-name><tp:taxon-name-part taxon-name-part-type="genus">Sidarena</tp:taxon-name-part> <tp:taxon-name-part taxon-name-part-type="species">macfarlandi</tp:taxon-name-part></tp:taxon-name></italic> sp. n.</bold>
                  </td></tr><tr><td rowspan="1" colspan="1">3</td><td rowspan="1" colspan="1">Femora dark yellow (Eastern Australia) (Figs <xref ref-type="fig" rid="F7">7</xref>–<xref ref-type="fig" rid="F8">8</xref>)</td><td rowspan="1" colspan="1">
                    <bold><italic><tp:taxon-name><tp:taxon-name-part taxon-name-part-type="genus">Sidarena</tp:taxon-name-part> <tp:taxon-name-part taxon-name-part-type="species">flavipalpa</tp:taxon-name-part></tp:taxon-name></italic> sp. n.</bold>
                  </td></tr><tr><td rowspan="1" colspan="1">–</td><td rowspan="1" colspan="1">Femora brown to dark brown (Figs <xref ref-type="fig" rid="F10">10</xref>, <xref ref-type="fig" rid="F12">12</xref>, <xref ref-type="fig" rid="F17">17</xref>) (Western Australia)</td><td rowspan="1" colspan="1">
                    <bold>4</bold>
                  </td></tr><tr><td rowspan="1" colspan="1">4</td><td rowspan="1" colspan="1">Wing distinctly mottled; six to eight dorsocentral macrosetae (Fig. <xref ref-type="fig" rid="F17">17</xref>)</td><td rowspan="1" colspan="1">
                    <bold><italic><tp:taxon-name><tp:taxon-name-part taxon-name-part-type="genus">Sidarena</tp:taxon-name-part> <tp:taxon-name-part taxon-name-part-type="species">yallingup</tp:taxon-name-part></tp:taxon-name></italic> sp. n.</bold>
                  </td></tr><!--PageBreak--><tr><td rowspan="1" colspan="1">–</td><td rowspan="1" colspan="1">Wing with relatively few faint markings; fewer than six large dorsocentral macrosetae (Fig. <xref ref-type="fig" rid="F10">10</xref>)</td><td rowspan="1" colspan="1">
                    <bold>5</bold>
                  </td></tr><tr><td rowspan="1" colspan="1">5</td><td rowspan="1" colspan="1">Scape largely greyish pubescent; abdomen base colour mostly blackish-brown; smaller species with wing relatively narrow (body length = 5.5 mm) (Fig. <xref ref-type="fig" rid="F10">10</xref>)</td><td rowspan="1" colspan="1">
                    <bold><italic><tp:taxon-name><tp:taxon-name-part taxon-name-part-type="genus">Sidarena</tp:taxon-name-part> <tp:taxon-name-part taxon-name-part-type="species">geraldton</tp:taxon-name-part></tp:taxon-name></italic> sp. n.</bold>
                  </td></tr><tr><td rowspan="1" colspan="1">–</td><td rowspan="1" colspan="1">Scape largely cream-yellow pubescent (sometimes brown on lateral surface); abdomen base colour only brown dorsally, yellow laterally; larger species; wing relatively broad (body length = 8–9 mm) (Figs <xref ref-type="fig" rid="F12">12</xref>–<xref ref-type="fig" rid="F13">13</xref>)</td><td rowspan="1" colspan="1">
                    <bold><italic><tp:taxon-name><tp:taxon-name-part taxon-name-part-type="genus">Sidarena</tp:taxon-name-part> <tp:taxon-name-part taxon-name-part-type="species">hortorum</tp:taxon-name-part></tp:taxon-name></italic> sp. n.</bold>
                  </td></tr></tbody></table></table-wrap><fig id="F4" position="float" orientation="portrait"><label>Figure 4.</label><caption><p>Warrumbungle National Park (New South Wales, Australia), creek bed in dry sclerophyll forest. Habitat of <italic><tp:taxon-name><tp:taxon-name-part taxon-name-part-type="genus">Zelothrix</tp:taxon-name-part> <tp:taxon-name-part taxon-name-part-type="species">warrumbungles</tp:taxon-name-part></tp:taxon-name></italic> sp. n. where large numbers of individuals may be present during the summer months (Photo credit: Shaun L. Winterton).</p></caption><graphic xmlns:xlink="http://www.w3.org/1999/xlink" xlink:href="zookeys-618-097-g004.jpg" position="float" orientation="portrait" xlink:type="simple" id="oo_103623.jpg"/></fig><fig id="F5" position="float" orientation="portrait"><label>Figure 5.</label><caption><p>
          <italic><tp:taxon-name><tp:taxon-name-part taxon-name-part-type="genus">Sidarena</tp:taxon-name-part> <tp:taxon-name-part taxon-name-part-type="species">aurantia</tp:taxon-name-part></tp:taxon-name></italic> sp. n.: <bold>A</bold> Male lateral view <bold>B</bold> same, oblique view.</p></caption><graphic xmlns:xlink="http://www.w3.org/1999/xlink" xlink:href="zookeys-618-097-g005.jpg" position="float" orientation="portrait" xlink:type="simple" id="oo_103624.jpg"/></fig><fig id="F6" position="float" orientation="portrait"><label>Figure 6.</label><caption><p>
          <italic><tp:taxon-name><tp:taxon-name-part taxon-name-part-type="genus">Sidarena</tp:taxon-name-part> <tp:taxon-name-part taxon-name-part-type="species">aurantia</tp:taxon-name-part></tp:taxon-name></italic> sp. n., male genitalia: <bold>A</bold> Epandrium and tergite 8, dorsal view <bold>B</bold> Gonocoxites and aedeagus, dorsal view (epandrium removed) <bold>C</bold> same, ventral view. Scale line: 0.2 mm.</p></caption><graphic xmlns:xlink="http://www.w3.org/1999/xlink" xlink:href="zookeys-618-097-g006.jpg" position="float" orientation="portrait" xlink:type="simple" id="oo_103625.jpg"/></fig><fig id="F7" position="float" orientation="portrait"><label>Figure 7.</label><caption><p>
          <italic><tp:taxon-name><tp:taxon-name-part taxon-name-part-type="genus">Sidarena</tp:taxon-name-part> <tp:taxon-name-part taxon-name-part-type="species">flavipalpa</tp:taxon-name-part></tp:taxon-name></italic> sp. n.: <bold>A</bold> Male, anterior view <bold>B</bold> same, dorsal view.</p></caption><graphic xmlns:xlink="http://www.w3.org/1999/xlink" xlink:href="zookeys-618-097-g007.jpg" position="float" orientation="portrait" xlink:type="simple" id="oo_103626.jpg"/></fig><fig id="F8" position="float" orientation="portrait"><label>Figure 8.</label><caption><p>
          <italic><tp:taxon-name><tp:taxon-name-part taxon-name-part-type="genus">Sidarena</tp:taxon-name-part> <tp:taxon-name-part taxon-name-part-type="species">flavipalpa</tp:taxon-name-part></tp:taxon-name></italic> sp. n.: <bold>A</bold> Female, anterior view <bold>B</bold> same, dorsal view.</p></caption><graphic xmlns:xlink="http://www.w3.org/1999/xlink" xlink:href="zookeys-618-097-g008.jpg" position="float" orientation="portrait" xlink:type="simple" id="oo_103627.jpg"/></fig><fig id="F9" position="float" orientation="portrait"><label>Figure 9.</label><caption><p>
          <italic><tp:taxon-name><tp:taxon-name-part taxon-name-part-type="genus">Sidarena</tp:taxon-name-part> <tp:taxon-name-part taxon-name-part-type="species">flavipalpa</tp:taxon-name-part></tp:taxon-name></italic> sp. n.: <bold>A</bold> Epandrium and tergite 8, dorsal view <bold>B</bold> Gonocoxites, ventral view (epandrium and aedeagus removed). Scale line: 0.2 mm.</p></caption><graphic xmlns:xlink="http://www.w3.org/1999/xlink" xlink:href="zookeys-618-097-g009.jpg" position="float" orientation="portrait" xlink:type="simple" id="oo_103628.jpg"/></fig><fig id="F10" position="float" orientation="portrait"><label>Figure 10.</label><caption><p>
          <italic><tp:taxon-name><tp:taxon-name-part taxon-name-part-type="genus">Sidarena</tp:taxon-name-part> <tp:taxon-name-part taxon-name-part-type="species">geraldton</tp:taxon-name-part></tp:taxon-name></italic> sp. n.: <bold>A</bold> Male lateral view <bold>B</bold> same, oblique view.</p></caption><graphic xmlns:xlink="http://www.w3.org/1999/xlink" xlink:href="zookeys-618-097-g010.jpg" position="float" orientation="portrait" xlink:type="simple" id="oo_103629.jpg"/></fig><fig id="F11" position="float" orientation="portrait"><label>Figure 11.</label><caption><p>
          <italic><tp:taxon-name><tp:taxon-name-part taxon-name-part-type="genus">Sidarena</tp:taxon-name-part> <tp:taxon-name-part taxon-name-part-type="species">geraldton</tp:taxon-name-part></tp:taxon-name></italic> sp. n., male genitalia: <bold>A</bold> Epandrium and tergite 8, dorsal view <bold>B</bold> Gonocoxites and aedeagus, dorsal view (epandrium removed). Scale line: 0.2 mm.</p></caption><graphic xmlns:xlink="http://www.w3.org/1999/xlink" xlink:href="zookeys-618-097-g011.jpg" position="float" orientation="portrait" xlink:type="simple" id="oo_103630.jpg"/></fig><fig id="F12" position="float" orientation="portrait"><label>Figure 12.</label><caption><p>
          <italic><tp:taxon-name><tp:taxon-name-part taxon-name-part-type="genus">Sidarena</tp:taxon-name-part> <tp:taxon-name-part taxon-name-part-type="species">hortorum</tp:taxon-name-part></tp:taxon-name></italic> sp. n.: <bold>A</bold> Male oblique view <bold>B</bold> same, lateral view (terminalia removed).</p></caption><graphic xmlns:xlink="http://www.w3.org/1999/xlink" xlink:href="zookeys-618-097-g012.jpg" position="float" orientation="portrait" xlink:type="simple" id="oo_103631.jpg"/></fig><fig id="F13" position="float" orientation="portrait"><label>Figure 13.</label><caption><p>
          <italic><tp:taxon-name><tp:taxon-name-part taxon-name-part-type="genus">Sidarena</tp:taxon-name-part> <tp:taxon-name-part taxon-name-part-type="species">hortorum</tp:taxon-name-part></tp:taxon-name></italic> sp. n.: <bold>A</bold> Female, head and thorax, dorsal view; male genitalia <bold>B</bold> Epandrium and tergite 8, dorsal view <bold>C</bold> Aedeagus, dorsal view <bold>D</bold> Gonocoxites, ventral view (epandrium and aedeagus removed) <bold>E</bold> Aedeagus, lateral view. Scale line: 0.2 mm.</p></caption><graphic xmlns:xlink="http://www.w3.org/1999/xlink" xlink:href="zookeys-618-097-g013.jpg" position="float" orientation="portrait" xlink:type="simple" id="oo_103632.jpg"/></fig><fig id="F14" position="float" orientation="portrait"><label>Figure 14.</label><caption><p>
          <italic><tp:taxon-name><tp:taxon-name-part taxon-name-part-type="genus">Sidarena</tp:taxon-name-part> <tp:taxon-name-part taxon-name-part-type="species">macfarlandi</tp:taxon-name-part></tp:taxon-name></italic> sp. n.: <bold>A</bold> Male oblique view <bold>B</bold> same, lateral view.</p></caption><graphic xmlns:xlink="http://www.w3.org/1999/xlink" xlink:href="zookeys-618-097-g014.jpg" position="float" orientation="portrait" xlink:type="simple" id="oo_103633.jpg"/></fig><fig id="F15" position="float" orientation="portrait"><label>Figure 15.</label><caption><p>
          <italic><tp:taxon-name><tp:taxon-name-part taxon-name-part-type="genus">Sidarena</tp:taxon-name-part> <tp:taxon-name-part taxon-name-part-type="species">macfarlandi</tp:taxon-name-part></tp:taxon-name></italic> sp. n.: <bold>A</bold> Female anterior view <bold>B</bold> same, lateral view.</p></caption><graphic xmlns:xlink="http://www.w3.org/1999/xlink" xlink:href="zookeys-618-097-g015.jpg" position="float" orientation="portrait" xlink:type="simple" id="oo_103634.jpg"/></fig><fig id="F16" position="float" orientation="portrait"><label>Figure 16.</label><caption><p>
          <italic><tp:taxon-name><tp:taxon-name-part taxon-name-part-type="genus">Sidarena</tp:taxon-name-part> <tp:taxon-name-part taxon-name-part-type="species">macfarlandi</tp:taxon-name-part></tp:taxon-name></italic> sp. n., male genitalia: <bold>A</bold> Epandrium and tergite 8, dorsal view <bold>B</bold> Gonocoxites and aedeagus, dorsal view (epandrium removed). Scale line: 0.2 mm.</p></caption><graphic xmlns:xlink="http://www.w3.org/1999/xlink" xlink:href="zookeys-618-097-g016.jpg" position="float" orientation="portrait" xlink:type="simple" id="oo_103635.jpg"/></fig><fig id="F17" position="float" orientation="portrait"><label>Figure 17.</label><caption><p>
          <italic><tp:taxon-name><tp:taxon-name-part taxon-name-part-type="genus">Sidarena</tp:taxon-name-part> <tp:taxon-name-part taxon-name-part-type="species">yallingup</tp:taxon-name-part></tp:taxon-name></italic> sp. n.: Male (upper) and female (lower), oblique view (terminalia removed).</p></caption><graphic xmlns:xlink="http://www.w3.org/1999/xlink" xlink:href="zookeys-618-097-g017.jpg" position="float" orientation="portrait" xlink:type="simple" id="oo_103636.jpg"/></fig><fig id="F18" position="float" orientation="portrait"><label>Figure 18.</label><caption><p>
          <italic><tp:taxon-name><tp:taxon-name-part taxon-name-part-type="genus">Sidarena</tp:taxon-name-part> <tp:taxon-name-part taxon-name-part-type="species">yallingup</tp:taxon-name-part></tp:taxon-name></italic> sp. n.: Male (upper) and female (lower), lateral view (terminalia removed).</p></caption><graphic xmlns:xlink="http://www.w3.org/1999/xlink" xlink:href="zookeys-618-097-g018.jpg" position="float" orientation="portrait" xlink:type="simple" id="oo_103637.jpg"/></fig><fig id="F19" position="float" orientation="portrait"><label>Figure 19.</label><caption><p>
          <italic><tp:taxon-name><tp:taxon-name-part taxon-name-part-type="genus">Sidarena</tp:taxon-name-part> <tp:taxon-name-part taxon-name-part-type="species">yallingup</tp:taxon-name-part></tp:taxon-name></italic> sp. n.: Male genitalia: <bold>A</bold> Epandrium and tergite 8, dorsal view <bold>B</bold> Aedeagus, dorsal view <bold>C</bold> Gonocoxites, ventral view (epandrium and aedeagus removed) <bold>D</bold> Aedeagus, lateral view. Scale line: 0.2 mm. Abbreviations: <italic>b</italic>, basiphallus; <italic>d</italic>, distiphallus; <italic>da</italic>, dorsal apodeme of parameral sheath; <italic>ea</italic>, ejaculatory apodeme; <italic>ga</italic>, gonocoxal apodeme; <italic>gs</italic>, gonostylus; <italic>h</italic>, hypandrium; <italic>igp</italic>, inner gonocoxal process; <italic>lea</italic>, lateral ejaculatory apodeme; <italic>va</italic>, ventral apodeme of parameral sheath; <italic>vl</italic>, ventral lobe. Scale line = 0.2 mm.</p></caption><graphic xmlns:xlink="http://www.w3.org/1999/xlink" xlink:href="zookeys-618-097-g019.jpg" position="float" orientation="portrait" xlink:type="simple" id="oo_103638.jpg"/></fig><fig id="F20" position="float" orientation="portrait"><label>Figure 20.</label><caption><p>
          <italic><tp:taxon-name><tp:taxon-name-part taxon-name-part-type="genus">Sidarena</tp:taxon-name-part> <tp:taxon-name-part taxon-name-part-type="species">yallingup</tp:taxon-name-part></tp:taxon-name></italic> sp. n.: Female genitalia: <bold>A</bold> dorsal view <bold>B</bold> lateral view. Scale line: 0.2 mm.</p></caption><graphic xmlns:xlink="http://www.w3.org/1999/xlink" xlink:href="zookeys-618-097-g020.jpg" position="float" orientation="portrait" xlink:type="simple" id="oo_103639.jpg"/></fig><fig id="F21" position="float" orientation="portrait"><label>Figure 21.</label><caption><p>
          <italic><tp:taxon-name><tp:taxon-name-part taxon-name-part-type="genus">Zelothrix</tp:taxon-name-part> <tp:taxon-name-part taxon-name-part-type="species">warrumbungles</tp:taxon-name-part></tp:taxon-name></italic> sp. n.: <bold>A</bold> Male lateral view <bold>B</bold> same, oblique view.</p></caption><graphic xmlns:xlink="http://www.w3.org/1999/xlink" xlink:href="zookeys-618-097-g021.jpg" position="float" orientation="portrait" xlink:type="simple" id="oo_103640.jpg"/></fig><fig id="F22" position="float" orientation="portrait"><label>Figure 22.</label><caption><p>
          <italic><tp:taxon-name><tp:taxon-name-part taxon-name-part-type="genus">Zelothrix</tp:taxon-name-part> <tp:taxon-name-part taxon-name-part-type="species">warrumbungles</tp:taxon-name-part></tp:taxon-name></italic> sp. n.: <bold>A</bold> Female lateral view <bold>B</bold> same, oblique view.</p></caption><graphic xmlns:xlink="http://www.w3.org/1999/xlink" xlink:href="zookeys-618-097-g022.jpg" position="float" orientation="portrait" xlink:type="simple" id="oo_103641.jpg"/></fig><fig id="F23" position="float" orientation="portrait"><label>Figure 23.</label><caption><p>
          <italic><tp:taxon-name><tp:taxon-name-part taxon-name-part-type="genus">Zelothrix</tp:taxon-name-part> <tp:taxon-name-part taxon-name-part-type="species">warrumbungles</tp:taxon-name-part></tp:taxon-name></italic> sp. n.: Male genitalia: <bold>A</bold> Epandrium, dorsal view <bold>B</bold> Gonocoxites and aedeagus, dorsal view (epandrium removed). Scale line: 0.2 mm.</p></caption><graphic xmlns:xlink="http://www.w3.org/1999/xlink" xlink:href="zookeys-618-097-g023.jpg" position="float" orientation="portrait" xlink:type="simple" id="oo_103642.jpg"/></fig><fig id="F24" position="float" orientation="portrait"><label>Figure 24.</label><caption><p>
          <italic><tp:taxon-name><tp:taxon-name-part taxon-name-part-type="genus">Zelothrix</tp:taxon-name-part> <tp:taxon-name-part taxon-name-part-type="species">yeatesi</tp:taxon-name-part></tp:taxon-name></italic> sp. n.: <bold>A</bold> Male lateral view <bold>B</bold> same, oblique view (terminalia removed).</p></caption><graphic xmlns:xlink="http://www.w3.org/1999/xlink" xlink:href="zookeys-618-097-g024.jpg" position="float" orientation="portrait" xlink:type="simple" id="oo_103643.jpg"/></fig><fig id="F25" position="float" orientation="portrait"><label>Figure 25.</label><caption><p>
          <italic><tp:taxon-name><tp:taxon-name-part taxon-name-part-type="genus">Zelothrix</tp:taxon-name-part> <tp:taxon-name-part taxon-name-part-type="species">yeatesi</tp:taxon-name-part></tp:taxon-name></italic> sp. n.: <bold>A</bold> Female oblique view <bold>B</bold> same, lateral view (terminalia removed).</p></caption><graphic xmlns:xlink="http://www.w3.org/1999/xlink" xlink:href="zookeys-618-097-g025.jpg" position="float" orientation="portrait" xlink:type="simple" id="oo_103644.jpg"/></fig><fig id="F26" position="float" orientation="portrait"><label>Figure 26.</label><caption><p>
          <italic><tp:taxon-name><tp:taxon-name-part taxon-name-part-type="genus">Zelothrix</tp:taxon-name-part> <tp:taxon-name-part taxon-name-part-type="species">yeatesi</tp:taxon-name-part></tp:taxon-name></italic> sp. n.: Male genitalia: <bold>A</bold> Epandrium, dorsal view <bold>B</bold> Aedeagus, dorsal view <bold>C</bold> Same, lateral view <bold>D</bold> Gonocoxites, ventral view (epandrium and aedeagus removed). Scale line: 0.2 mm.</p></caption><graphic xmlns:xlink="http://www.w3.org/1999/xlink" xlink:href="zookeys-618-097-g026.jpg" position="float" orientation="portrait" xlink:type="simple" id="oo_103645.jpg"/></fig><fig id="F27" position="float" orientation="portrait"><label>Figure 27.</label><caption><p>
          <italic><tp:taxon-name><tp:taxon-name-part taxon-name-part-type="genus">Zelothrix</tp:taxon-name-part> <tp:taxon-name-part taxon-name-part-type="species">yeatesi</tp:taxon-name-part></tp:taxon-name></italic> sp. n.: Female genitalia, dorsal view. Abbreviations: c, cercus; A1 acanthophorite spines A1; t6–t8; tergites 6–8; <italic>sd</italic>, spermathecal duct; <italic>ss</italic>, spermathecal sac; <italic>ssd</italic>, spermathecal sac duct.</p></caption><graphic xmlns:xlink="http://www.w3.org/1999/xlink" xlink:href="zookeys-618-097-g027.jpg" position="float" orientation="portrait" xlink:type="simple" id="oo_103646.jpg"/></fig><fig id="F28" position="float" orientation="portrait"><label>Figure 28.</label><caption><p>Distal reproductive complex. <bold>A</bold> <italic><tp:taxon-name><tp:taxon-name-part taxon-name-part-type="genus">Zelothrix</tp:taxon-name-part> <tp:taxon-name-part taxon-name-part-type="species">yeatesi</tp:taxon-name-part></tp:taxon-name></italic> sp. n. <bold>B</bold> <italic><tp:taxon-name><tp:taxon-name-part taxon-name-part-type="genus">Sidarena</tp:taxon-name-part> <tp:taxon-name-part taxon-name-part-type="species">macfarlandi</tp:taxon-name-part></tp:taxon-name></italic> sp. n. Scale line: 0.2 mm. Abbreviations: <italic>ac</italic>, accessory gland; <italic>f</italic>, furca; <italic>s</italic>, spermatheca; <italic>sd</italic>, spermathecal duct; <italic>ss</italic>, spermathecal sac; <italic>ssd</italic>, spermathecal sac duct.</p></caption><graphic xmlns:xlink="http://www.w3.org/1999/xlink" xlink:href="zookeys-618-097-g028.jpg" position="float" orientation="portrait" xlink:type="simple" id="oo_103647.jpg"/></fig></tp:treatment-sec><tp:treatment-sec><!--Section generated to contain objects referenced in tp:taxon-treatment.--><fig id="F1" position="float" orientation="portrait"><label>Figure 1.</label><caption><p>Adult male <italic><tp:taxon-name><tp:taxon-name-part taxon-name-part-type="genus">Sidarena</tp:taxon-name-part> <tp:taxon-name-part taxon-name-part-type="species">hortorum</tp:taxon-name-part></tp:taxon-name></italic> sp. n.; Talbot Road Nature Reserve, Stratton, Perth, Western Australia. (Photo credit: Fred and Jean Hort).</p></caption><graphic xmlns:xlink="http://www.w3.org/1999/xlink" xlink:href="zookeys-618-097-g001.jpg" position="float" orientation="portrait" xlink:type="simple" id="oo_103620.jpg"/></fig><fig id="F2" position="float" orientation="portrait"><label>Figure 2.</label><caption><p>
          <italic><tp:taxon-name><tp:taxon-name-part taxon-name-part-type="genus">Sidarena</tp:taxon-name-part> <tp:taxon-name-part taxon-name-part-type="species">hortorum</tp:taxon-name-part></tp:taxon-name></italic> sp. n. mating pair; Bullsbrook Nature Reserve, Bullsbrook, Western Australia. (Photo credit: Fred and Jean Hort).</p></caption><graphic xmlns:xlink="http://www.w3.org/1999/xlink" xlink:href="zookeys-618-097-g002.jpg" position="float" orientation="portrait" xlink:type="simple" id="oo_103621.jpg"/></fig></tp:treatment-sec></tp:taxon-treatment>
