# Supplementary material for: New genera of Australian stiletto flies (Diptera, Therevidae)
Source: Zookeys. 2016 Sep 19;(618):97–128. doi: 10.3897/zookeys.618.8059 (PMC5102052; doi:10.3897/zookeys.618.8059)
Supplement: XML Treatment for Sidarena aurantia [file zookeys.618.8059-treatment2.xml]

<!DOCTYPE tp:taxon-treatment
  PUBLIC "-//TaxonX//DTD Taxonomic Treatment Publishing DTD v0 20100105//EN" "tax-treatment-NSO.dtd">
<tp:taxon-treatment xmlns:tp="http://www.plazi.org/taxpub"><tp:treatment-meta><kwd-group><label>Taxon classification</label><kwd><named-content content-type="kingdom">Animalia</named-content></kwd><kwd><named-content content-type="order">Diptera</named-content></kwd><kwd><named-content content-type="family">Therevidae</named-content></kwd></kwd-group><mixed-citation publication-type="journal"><person-group><name><surname>Irwin</surname><given-names>Michael E.</given-names></name><name><surname>Winterton</surname><given-names>Shaun L.</given-names></name></person-group><article-title>New genera of Australian stiletto flies (<tp:taxon-name><tp:taxon-name-part taxon-name-part-type="order">Diptera</tp:taxon-name-part></tp:taxon-name>, <tp:taxon-name><tp:taxon-name-part taxon-name-part-type="family">Therevidae</tp:taxon-name-part></tp:taxon-name>)</article-title><source>Zookeys</source><day>19</day><month>9</month><year>2016</year><volume>2016</volume><issue>618</issue><fpage>97</fpage><lpage>128</lpage><pub-id pub-id-type="doi">10.3897/zookeys.618.8059</pub-id></mixed-citation></tp:treatment-meta><tp:nomenclature><tp:taxon-name>
            <tp:taxon-name-part taxon-name-part-type="genus">Sidarena</tp:taxon-name-part>
            <tp:taxon-name-part taxon-name-part-type="species">aurantia</tp:taxon-name-part>
            <object-id xmlns:xlink="http://www.w3.org/1999/xlink" content-type="zoobank" xlink:type="simple">http://zoobank.org/89BA1398-15FC-4E48-AC36-0107EC85556B</object-id>
          </tp:taxon-name><tp:taxon-status xmlns:xlink="http://www.w3.org/1999/xlink" xlink:type="simple">sp. n.</tp:taxon-status><xref ref-type="fig" rid="F5">Figs 5</xref><xref ref-type="fig" rid="F6">, 6</xref><!--PageBreak--><!--PageBreak--></tp:nomenclature><tp:treatment-sec sec-type="type material" id="SECID0EWKAG"><title>Type material.</title><p>
            <bold>Holotype</bold> male, AUSTRALIA: Western Australia: 158 km S Newman, 9 km N Kumarina Roadhouse, Malaise in wide sandy wash, 21/23.V.2003, M.E. Irwin F.D. Parker, 638 m <named-content xmlns:xlink="http://www.w3.org/1999/xlink" content-type="dwc:verbatimCoordinates" xlink:type="simple"><named-content content-type="geo-json" specific-use="{&#34;type&#34;:&#34;Point&#34;,&#34;coordinates&#34;:[117.613333,-24.630000]}" id="NCID0EBLAG" xlink:type="simple">24°37.8'S, 117°36.8'E</named-content></named-content> (GPS) (<named-content xmlns:xlink="http://www.w3.org/1999/xlink" content-type="dwc:institutional_code" xlink:type="simple">ANIC</named-content>).</p><!--PageBreak--><p>
            <bold>Paratypes</bold>. AUSTRALIA: Western Australia: 13 males, same data as holotype (<named-content xmlns:xlink="http://www.w3.org/1999/xlink" content-type="dwc:institutional_code" xlink:type="simple">ANIC</named-content>, <named-content xmlns:xlink="http://www.w3.org/1999/xlink" content-type="dwc:institutional_code" xlink:type="simple">CSCA</named-content>); male, same data as holotype, 18/21.V.2003 (<named-content xmlns:xlink="http://www.w3.org/1999/xlink" content-type="dwc:institutional_code" xlink:type="simple">CSCA</named-content>); male, 74 km S Newman on Great Northern Highway, Malaise in wash with drying pools, 6/18.V.2003, M.E. Irwin F.D. Parker, 631 m <named-content xmlns:xlink="http://www.w3.org/1999/xlink" content-type="dwc:verbatimCoordinates" xlink:type="simple"><named-content content-type="geo-json" specific-use="{&#34;type&#34;:&#34;Point&#34;,&#34;coordinates&#34;:[119.766667,-23.933333]}" id="NCID0EOMAG" xlink:type="simple">23°56.0'S, 119°46.0'E</named-content></named-content> (GPS) (<named-content xmlns:xlink="http://www.w3.org/1999/xlink" content-type="dwc:institutional_code" xlink:type="simple">ANIC</named-content>).</p></tp:treatment-sec><tp:treatment-sec sec-type="diagnosis" id="SECID0E2MAG"><title>Diagnosis.</title><p>Medium-sized fly with distinct yellow-orange colouration on body; pleuron base colour yellow-orange dorsally, blackish suffusion ventrally and on coxae; abdomen yellow-orange, sternites 1–3 with black suffusion laterally; postocular macrosetae relatively short; femora orange with black suffusion (variable); wing uniformly dark infuscate.</p></tp:treatment-sec><tp:treatment-sec sec-type="description" id="SECID0EANAG"><title>Description.</title><p>
            <italic>Body length</italic>. 8.0 mm (male). <italic>Head</italic>. (Fig. <xref ref-type="fig" rid="F5">5</xref>) Yellowish-grey pubescent; frons flat, brownish-orange pubescent, admixed with scattered black setae dorsolaterally and immediately above antennal socket, narrow dark pubescence present along eye margin; occiput convex with two rows of dark postocular setae, dark setae extending ventrally onto gena and admixed with finer white setae; antennal scape length less than pedicel and flagellum combined, orange-yellow pubescent with numerous robust black setae laterally; pedicel brownish-orange pubescent with numerous black setae; flagellum with extensive brown pubescence; mouthparts yellowish with dark pile. <italic>Thorax</italic>. Base colour dark yellow-orange on scutum and dorsally on pleuron; scutum overlain with pubescence as broad brown lateral stripes and broad metallic-grey stripe medially (some individuals with brownish suffusion anteromedially); very fine, sparse setal pile on scutum; postpronotal lobe orange pubescent; pleuron dark-yellow orange dorsally, darker suffusion ventrally and anteriorly; pleuron with fine white pile on anepisternum and katatergite; chaetotaxy: notopleural setae (<abbrev xmlns:xlink="http://www.w3.org/1999/xlink" xlink:title="notopleural setae" id="ABBRID0EQNAG" xlink:type="simple">np</abbrev>), 4; supra alar setae (<abbrev xmlns:xlink="http://www.w3.org/1999/xlink" xlink:title="supra alar setae" id="ABBRID0EUNAG" xlink:type="simple">sa</abbrev>), 2; postalar setae (<abbrev xmlns:xlink="http://www.w3.org/1999/xlink" xlink:title="postalar setae" id="ABBRID0EYNAG" xlink:type="simple">pa</abbrev>), 1; dorsocentral setae (<abbrev xmlns:xlink="http://www.w3.org/1999/xlink" xlink:title="dorsocentral setae" id="ABBRID0E3NAG" xlink:type="simple">dc</abbrev>), 3; scutellar setae (<abbrev xmlns:xlink="http://www.w3.org/1999/xlink" xlink:title="scutellar setae" id="ABBRID0EAOAG" xlink:type="simple">sc</abbrev>), 1; wings dark infuscate, most cells slightly paler centrally; venation dark; coxae black; femora dark yellow-<!--PageBreak-->orange with variable extent of black suffusion, more pronounced on hind femur; tibiae and tarsi dark yellow-orange, distal tarsomeres blackish. <italic>Abdomen</italic>. Mostly dark yellow-orange, dark suffusion laterally on anterior sternites; silver velutum on tergites 1–5; sparse setal pile on all segments, short and dark dorsally, elongate and white laterally on anterior segments, setal pile denser and more robust posteriorly. <italic>Male Terminalia</italic>. (Fig. <xref ref-type="fig" rid="F6">6</xref>) Dark yellow-orange; epandrium numerous dark robust setal laterally, setal pile shorter medially; tergite 8 quadrangular with dark setae laterally; gonocoxite rounded with outer process well developed and rounded, extensive robust setal pile present; hypandrium triangular and fused with gonocoxites laterally; velutum pile very sparse ventrally on gonocoxites (barely evident in some cases); ventral lobe triangular; gonocoxite halves approximating medially, lacking medial atrium; inner gonocoxal process <!--PageBreak-->articulating dorsally on gonocoxite, curved medially and with few setae apically; gonostylus narrow and slightly curved medially, numerous setae midway along medial surface; aedeagus with dorsal apodeme of parameral sheath ‘T’-shaped, subequal in length to ventral apodeme; distiphallus broad distally with small spines apically.</p></tp:treatment-sec><tp:treatment-sec sec-type="comments" id="SECID0EQOAG"><title>Comments.</title><p>
            <italic><tp:taxon-name><tp:taxon-name-part taxon-name-part-type="genus">Sidarena</tp:taxon-name-part> <tp:taxon-name-part taxon-name-part-type="species">aurantia</tp:taxon-name-part></tp:taxon-name></italic> sp. n. is known only from a series of males collected in Malaise traps in northern Western Australia. The yellow-orange abdomen is highly distinctive for this species, and it is very similar to <italic><tp:taxon-name><tp:taxon-name-part taxon-name-part-type="genus">Sidarena</tp:taxon-name-part> <tp:taxon-name-part taxon-name-part-type="species">macfarlandi</tp:taxon-name-part></tp:taxon-name></italic> sp. n. There are subtle differences between the two species, which at this stage, based on the material examined, we recognise as separate species. The abdomen of <italic><tp:taxon-name><tp:taxon-name-part taxon-name-part-type="genus">Sidarena</tp:taxon-name-part> <tp:taxon-name-part taxon-name-part-type="species">aurantia</tp:taxon-name-part></tp:taxon-name></italic> sp. n. is more uniformly orange (darker on anterior tergites in <italic><tp:taxon-name><tp:taxon-name-part taxon-name-part-type="genus">Sidarena</tp:taxon-name-part> <tp:taxon-name-part taxon-name-part-type="species">macfarlandi</tp:taxon-name-part></tp:taxon-name></italic> sp. n.), while the lower half of the pleuron, coxae and hind femora are darker in <italic><tp:taxon-name><tp:taxon-name-part taxon-name-part-type="genus">Sidarena</tp:taxon-name-part> <tp:taxon-name-part taxon-name-part-type="species">aurantia</tp:taxon-name-part></tp:taxon-name></italic> sp. n. The female is unknown for this species.</p></tp:treatment-sec><tp:treatment-sec sec-type="etymology" id="SECID0EIQAG"><title>Etymology.</title><p>The specific epithet is a Latin adjective in the nominative feminine singular, meaning orange-coloured, referring to the body colouration.</p></tp:treatment-sec><tp:treatment-sec><!--Section generated to contain objects referenced in tp:taxon-treatment.--><fig id="F5" position="float" orientation="portrait"><label>Figure 5.</label><caption><p>
          <italic><tp:taxon-name><tp:taxon-name-part taxon-name-part-type="genus">Sidarena</tp:taxon-name-part> <tp:taxon-name-part taxon-name-part-type="species">aurantia</tp:taxon-name-part></tp:taxon-name></italic> sp. n.: <bold>A</bold> Male lateral view <bold>B</bold> same, oblique view.</p></caption><graphic xmlns:xlink="http://www.w3.org/1999/xlink" xlink:href="zookeys-618-097-g005.jpg" position="float" orientation="portrait" xlink:type="simple" id="oo_103624.jpg"/></fig><fig id="F6" position="float" orientation="portrait"><label>Figure 6.</label><caption><p>
          <italic><tp:taxon-name><tp:taxon-name-part taxon-name-part-type="genus">Sidarena</tp:taxon-name-part> <tp:taxon-name-part taxon-name-part-type="species">aurantia</tp:taxon-name-part></tp:taxon-name></italic> sp. n., male genitalia: <bold>A</bold> Epandrium and tergite 8, dorsal view <bold>B</bold> Gonocoxites and aedeagus, dorsal view (epandrium removed) <bold>C</bold> same, ventral view. Scale line: 0.2 mm.</p></caption><graphic xmlns:xlink="http://www.w3.org/1999/xlink" xlink:href="zookeys-618-097-g006.jpg" position="float" orientation="portrait" xlink:type="simple" id="oo_103625.jpg"/></fig></tp:treatment-sec></tp:taxon-treatment>
