# Supplementary material for: New genera of Australian stiletto flies (Diptera, Therevidae)
Source: Zookeys. 2016 Sep 19;(618):97–128. doi: 10.3897/zookeys.618.8059 (PMC5102052; doi:10.3897/zookeys.618.8059)
Supplement: XML Treatment for Sidarena geraldton [file zookeys.618.8059-treatment4.xml]

<!DOCTYPE tp:taxon-treatment
  PUBLIC "-//TaxonX//DTD Taxonomic Treatment Publishing DTD v0 20100105//EN" "tax-treatment-NSO.dtd">
<tp:taxon-treatment xmlns:tp="http://www.plazi.org/taxpub"><tp:treatment-meta><kwd-group><label>Taxon classification</label><kwd><named-content content-type="kingdom">Animalia</named-content></kwd><kwd><named-content content-type="order">Diptera</named-content></kwd><kwd><named-content content-type="family">Therevidae</named-content></kwd></kwd-group><mixed-citation publication-type="journal"><person-group><name><surname>Irwin</surname><given-names>Michael E.</given-names></name><name><surname>Winterton</surname><given-names>Shaun L.</given-names></name></person-group><article-title>New genera of Australian stiletto flies (<tp:taxon-name><tp:taxon-name-part taxon-name-part-type="order">Diptera</tp:taxon-name-part></tp:taxon-name>, <tp:taxon-name><tp:taxon-name-part taxon-name-part-type="family">Therevidae</tp:taxon-name-part></tp:taxon-name>)</article-title><source>Zookeys</source><day>19</day><month>9</month><year>2016</year><volume>2016</volume><issue>618</issue><fpage>97</fpage><lpage>128</lpage><pub-id pub-id-type="doi">10.3897/zookeys.618.8059</pub-id></mixed-citation></tp:treatment-meta><tp:nomenclature><tp:taxon-name>
            <tp:taxon-name-part taxon-name-part-type="genus">Sidarena</tp:taxon-name-part>
            <tp:taxon-name-part taxon-name-part-type="species">geraldton</tp:taxon-name-part>
            <object-id xmlns:xlink="http://www.w3.org/1999/xlink" content-type="zoobank" xlink:type="simple">http://zoobank.org/B7AD7460-2384-4D24-B9C3-583D771E6219</object-id>
          </tp:taxon-name><tp:taxon-status xmlns:xlink="http://www.w3.org/1999/xlink" xlink:type="simple">sp. n.</tp:taxon-status><xref ref-type="fig" rid="F10">Figs 10</xref><xref ref-type="fig" rid="F11">, 11</xref><!--PageBreak--></tp:nomenclature><tp:treatment-sec sec-type="type material" id="SECID0EWWAG"><title>Type material.</title><p>
            <bold>Holotype</bold> male, AUSTRALIA: Western Australia: Geraldton, 7.vii.1972, N. McFarland (at light) (<named-content xmlns:xlink="http://www.w3.org/1999/xlink" content-type="dwc:institutional_code" xlink:type="simple">ANIC</named-content>) (MEI028795).</p></tp:treatment-sec><tp:treatment-sec sec-type="diagnosis" id="SECID0EGXAG"><title>Diagnosis.</title><p>Relatively small and slender species; scape grey pubescent, relatively narrow; pleuron uniform grey pubescent; abdomen dark brown-black; scutum with broad metallic grey stripe with medial brown suffusion; wing with faint infuscation, darker anteriorly and along veins; legs brown.</p></tp:treatment-sec><tp:treatment-sec sec-type="description" id="SECID0ELXAG"><title>Description.</title><p>
            <italic>Body length</italic>. 5.5 mm (male). <italic>Head</italic>. Occiput silver-grey pubescent with two rows of elongate postocular setae; frons flat, dark brown pubescent admixed with elongate black setae, especially just above antennal socket; pubescence also as black line along eye margin and silver spot lateral to antennal socket; face silver pubescent; gena silver-white pubescent with fine, white, elongate setae; antenna as long as head length, scape similar width to pedicel and flagellum and as long as both combined, brown with grey pubescence with extensive black setae on outer surface; flagellum brown pubescent, tapered to dark arista; mouthparts dark brown with black setae. <italic>Thorax</italic>. Dark base colour overlain with extensive grey pubescence; scutum overlain with pubescence as broad brown lateral stripes and broad metallic-grey stripe medially with brown suffusion along axis; scutellum yellowish with grey pubescence; pleuron mostly grey pubescent, lacking <!--PageBreak-->setae except anepisternum and katatergite which have scattered short, white setae; coxae dark grey pubescent; legs uniformly brown with black setae; chaetotaxy: <abbrev xmlns:xlink="http://www.w3.org/1999/xlink" xlink:title="notopleural setae" id="ABBRID0EZXAG" xlink:type="simple">np</abbrev>, 4; <abbrev xmlns:xlink="http://www.w3.org/1999/xlink" xlink:title="supra alar setae" id="ABBRID0E4XAG" xlink:type="simple">sa</abbrev>, 1; <abbrev xmlns:xlink="http://www.w3.org/1999/xlink" xlink:title="postalar setae" id="ABBRID0EBYAG" xlink:type="simple">pa</abbrev>, 1; <abbrev xmlns:xlink="http://www.w3.org/1999/xlink" xlink:title="dorsocentral setae" id="ABBRID0EFYAG" xlink:type="simple">dc</abbrev>, 3; <abbrev xmlns:xlink="http://www.w3.org/1999/xlink" xlink:title="scutellar setae" id="ABBRID0EJYAG" xlink:type="simple">sc</abbrev> 1; wing uniformly tinted infuscate, venation dark. <italic>Abdomen</italic>. Dark brown-black with cream-yellow areas laterally and on tergite 1, extensive silver velutum on at least tergites 1–4 in male, velutum not unidirectional, but with triangular pattern depending on angle viewed; thin setae present on all segments, black medially and posteriorly, white laterally and anteriorly. <italic>Male terminalia</italic>. (Fig. <xref ref-type="fig" rid="F11">11</xref>) Epandrium longer than wide, setae more robust laterally; cerci distinctly separate, ovoid; tergite 8 quadrangular with short robust setae laterally; gonocoxite wider than long; outer gonocoxal process elongate, pointed; inner gonocoxal process elongate, its apex protruding posteriorly to apex of gonostylus but more thinly sclerotized and slightly spatulate apically; gonostylus slender with scattered black setae anteriorly at about 1/3 distance from base to apex; ventral lobe broad and rounded; hypandrium connected to gonocoxite along anterior edge; aedeagus shape similar to other species in genus.</p></tp:treatment-sec><tp:treatment-sec sec-type="comments" id="SECID0EVYAG"><title>Comments.</title><p>
            <italic><tp:taxon-name><tp:taxon-name-part taxon-name-part-type="genus">Sidarena</tp:taxon-name-part> <tp:taxon-name-part taxon-name-part-type="species">geraldton</tp:taxon-name-part></tp:taxon-name></italic> sp. n. is a western species known only from the male holotype collected from Geraldton, Western Australia. This is a relatively diminutive species with dark legs, abdomen and narrow wings.</p></tp:treatment-sec><tp:treatment-sec sec-type="etymology" id="SECID0EFZAG"><title>Etymology.</title><p>The specific epithet is the unaltered place name of the type locality for this species; a noun in apposition.</p><!--PageBreak--></tp:treatment-sec><tp:treatment-sec><!--Section generated to contain objects referenced in tp:taxon-treatment.--><fig id="F10" position="float" orientation="portrait"><label>Figure 10.</label><caption><p>
          <italic><tp:taxon-name><tp:taxon-name-part taxon-name-part-type="genus">Sidarena</tp:taxon-name-part> <tp:taxon-name-part taxon-name-part-type="species">geraldton</tp:taxon-name-part></tp:taxon-name></italic> sp. n.: <bold>A</bold> Male lateral view <bold>B</bold> same, oblique view.</p></caption><graphic xmlns:xlink="http://www.w3.org/1999/xlink" xlink:href="zookeys-618-097-g010.jpg" position="float" orientation="portrait" xlink:type="simple" id="oo_103629.jpg"/></fig><fig id="F11" position="float" orientation="portrait"><label>Figure 11.</label><caption><p>
          <italic><tp:taxon-name><tp:taxon-name-part taxon-name-part-type="genus">Sidarena</tp:taxon-name-part> <tp:taxon-name-part taxon-name-part-type="species">geraldton</tp:taxon-name-part></tp:taxon-name></italic> sp. n., male genitalia: <bold>A</bold> Epandrium and tergite 8, dorsal view <bold>B</bold> Gonocoxites and aedeagus, dorsal view (epandrium removed). Scale line: 0.2 mm.</p></caption><graphic xmlns:xlink="http://www.w3.org/1999/xlink" xlink:href="zookeys-618-097-g011.jpg" position="float" orientation="portrait" xlink:type="simple" id="oo_103630.jpg"/></fig></tp:treatment-sec></tp:taxon-treatment>
