# Supplementary material for: New genera of Australian stiletto flies (Diptera, Therevidae)
Source: Zookeys. 2016 Sep 19;(618):97–128. doi: 10.3897/zookeys.618.8059 (PMC5102052; doi:10.3897/zookeys.618.8059)
Supplement: XML Treatment for Sidarena hortorum [file zookeys.618.8059-treatment5.xml]

<!DOCTYPE tp:taxon-treatment
  PUBLIC "-//TaxonX//DTD Taxonomic Treatment Publishing DTD v0 20100105//EN" "tax-treatment-NSO.dtd">
<tp:taxon-treatment xmlns:tp="http://www.plazi.org/taxpub"><tp:treatment-meta><kwd-group><label>Taxon classification</label><kwd><named-content content-type="kingdom">Animalia</named-content></kwd><kwd><named-content content-type="order">Diptera</named-content></kwd><kwd><named-content content-type="family">Therevidae</named-content></kwd></kwd-group><mixed-citation publication-type="journal"><person-group><name><surname>Irwin</surname><given-names>Michael E.</given-names></name><name><surname>Winterton</surname><given-names>Shaun L.</given-names></name></person-group><article-title>New genera of Australian stiletto flies (<tp:taxon-name><tp:taxon-name-part taxon-name-part-type="order">Diptera</tp:taxon-name-part></tp:taxon-name>, <tp:taxon-name><tp:taxon-name-part taxon-name-part-type="family">Therevidae</tp:taxon-name-part></tp:taxon-name>)</article-title><source>Zookeys</source><day>19</day><month>9</month><year>2016</year><volume>2016</volume><issue>618</issue><fpage>97</fpage><lpage>128</lpage><pub-id pub-id-type="doi">10.3897/zookeys.618.8059</pub-id></mixed-citation></tp:treatment-meta><tp:nomenclature><tp:taxon-name>
            <tp:taxon-name-part taxon-name-part-type="genus">Sidarena</tp:taxon-name-part>
            <tp:taxon-name-part taxon-name-part-type="species">hortorum</tp:taxon-name-part>
            <object-id xmlns:xlink="http://www.w3.org/1999/xlink" content-type="zoobank" xlink:type="simple">http://zoobank.org/B49F0340-28A9-413E-8A31-B250AE827F94</object-id>
          </tp:taxon-name><tp:taxon-status xmlns:xlink="http://www.w3.org/1999/xlink" xlink:type="simple">sp. n.</tp:taxon-status><xref ref-type="fig" rid="F1">Figs 1</xref><xref ref-type="fig" rid="F2">, 2</xref><xref ref-type="fig" rid="F12">, 12</xref><xref ref-type="fig" rid="F13">, 13</xref></tp:nomenclature><tp:treatment-sec sec-type="type material" id="SECID0EA2AG"><title>Type material.</title><p>
            <bold>Holotype</bold> male, AUSTRALIA: Western Australia: 37 km W Binnu, [<named-content xmlns:xlink="http://www.w3.org/1999/xlink" content-type="dwc:verbatimCoordinates" xlink:type="simple"><named-content content-type="geo-json" specific-use="{&#34;type&#34;:&#34;Point&#34;,&#34;coordinates&#34;:[114.667000,-28.033000]}" id="NCID0EL2AG" xlink:type="simple">-28.033, 114.667</named-content></named-content>], 9.VII.1972, hand netted, N. McFarland. (<named-content xmlns:xlink="http://www.w3.org/1999/xlink" content-type="dwc:institutional_code" xlink:type="simple">ANIC</named-content>) (MEI028783).</p><p>
            <bold>Paratypes.</bold> Two males, female, same data as holotype (<named-content xmlns:xlink="http://www.w3.org/1999/xlink" content-type="dwc:institutional_code" xlink:type="simple">ANIC</named-content>, <named-content xmlns:xlink="http://www.w3.org/1999/xlink" content-type="dwc:institutional_code" xlink:type="simple">CSCA</named-content>) (MEI028784, 028785, 028794); female, Cooralya H.S., [<named-content xmlns:xlink="http://www.w3.org/1999/xlink" content-type="dwc:verbatimCoordinates" xlink:type="simple"><named-content content-type="geo-json" specific-use="{&#34;type&#34;:&#34;Point&#34;,&#34;coordinates&#34;:[114.067000,-24.450000]}" id="NCID0EP3AG" xlink:type="simple">-24.45, 114.067</named-content></named-content>], 10.IX.1971, hand netted, K. T. Richards. (<named-content xmlns:xlink="http://www.w3.org/1999/xlink" content-type="dwc:institutional_code" xlink:type="simple">WAM</named-content>) (MEI028780); male, Gin Gin, 8 mile peg, [<named-content xmlns:xlink="http://www.w3.org/1999/xlink" content-type="dwc:verbatimCoordinates" xlink:type="simple"><named-content content-type="geo-json" specific-use="{&#34;type&#34;:&#34;Point&#34;,&#34;coordinates&#34;:[115.900000,-31.350000]}" id="NCID0E63AG" xlink:type="simple">-31.35, 115.9</named-content></named-content>], 17.VIII.1964, hand netted, P. Lawrence; 8 mile peg. (<named-content xmlns:xlink="http://www.w3.org/1999/xlink" content-type="dwc:institutional_code" xlink:type="simple">WAM</named-content>) (MEI028779).</p></tp:treatment-sec><tp:treatment-sec sec-type="diagnosis" id="SECID0EM4AG"><title>Diagnosis.</title><p>Medium sized flies; thorax yellowish dorsally on pleuron, darker ventrally, scutum with broad grey strip and narrow medial brown suffusion; abdomen dark brown, yellow laterally; wing hyaline, faintly infuscate anteriorly and along veins; legs yellowish with dark suffusion; male postocular setae variable in length but often elongate.</p></tp:treatment-sec><tp:treatment-sec sec-type="description" id="SECID0ER4AG"><title>Description.</title><p>
            <italic>Body length</italic>. 8.0 mm (male), 9.0 mm (female). <italic>Head</italic>. (Figs <xref ref-type="fig" rid="F12">12</xref>, <xref ref-type="fig" rid="F13">13A</xref>) Yellowish-grey pubescent (male), silver-grey pubescent (female); frons flat, dark brownish pubescent, admixed with scattered black setae dorsolaterally and immediately above antennal socket, narrow dark pubescence present along eye margin; occiput convex with two poorly defined rows of dark postocular setae, dark setae extending ventrally onto gena and admixed with finer white setae; parafacial with yellow-silver pubescence; antennal scape length less than pedicel and flagellum combined, orange-silver pubescent, darker laterally, with numerous robust black setae laterally; pedicel brownish-orange pubescent with numerous black setae; flagellum with extensive dark brown pubescence; mouthparts yellowish with dark pile. <italic>Thorax</italic>. Base colour dark yellow-orange on scutum and posterodorsally on pleuron; scutum overlain with pubescence as broad brown lateral stripes and broad metallic-grey stripe medially (dark brownish suffusion along axis distinct in male); fine, sparse setal pile on scutum; postpronotal lobe orange pubescent; scutellum yellow; pleuron dark-yellow orange posterodorsally, darker suffusion ventrally and anteriorly, covered with dense grey pubescence; pleuron with fine white pile on anepisternum and katatergite; chaetotaxy: <abbrev xmlns:xlink="http://www.w3.org/1999/xlink" xlink:title="notopleural setae" id="ABBRID0EF5AG" xlink:type="simple">np</abbrev>, 3; <abbrev xmlns:xlink="http://www.w3.org/1999/xlink" xlink:title="supra alar setae" id="ABBRID0EJ5AG" xlink:type="simple">sa</abbrev>, 2; <abbrev xmlns:xlink="http://www.w3.org/1999/xlink" xlink:title="postalar setae" id="ABBRID0EN5AG" xlink:type="simple">pa</abbrev>, 1; <abbrev xmlns:xlink="http://www.w3.org/1999/xlink" xlink:title="dorsocentral setae" id="ABBRID0ER5AG" xlink:type="simple">dc</abbrev>, 4; <abbrev xmlns:xlink="http://www.w3.org/1999/xlink" xlink:title="scutellar setae" id="ABBRID0EV5AG" xlink:type="simple">sc</abbrev>, 1; wing hyaline with dark tinge, especially anteriorly and along wing veins; venation dark; coxae dark with grey pubescence; legs dark yellow, femora with distinct brown suffusion; distal tarsomeres black. <italic>Abdomen</italic>. Dark yellow, extensive black-brown area medially on all tergites; silver velutum on tergites 1–5 in <!--PageBreak-->male. <italic>Male terminalia</italic>. (Fig. <xref ref-type="fig" rid="F13">13B–E</xref>) Epandrium longer than wide, with brown marking medially and robust dark setae, longer laterally; cercus darker than epandrium; gonocoxites with outer gonocoxal process heavily sclerotized, pointed apically; inner gonocoxal process with few setae, spatulate apically; gonostylus narrow with setae midway along medial surface; ventral lobe bluntly rounded; aedeagus typical for genus. Female terminalia typical for genus.</p></tp:treatment-sec><tp:treatment-sec sec-type="comments" id="SECID0ED6AG"><title>Comments.</title><p>
            <italic><tp:taxon-name><tp:taxon-name-part taxon-name-part-type="genus">Sidarena</tp:taxon-name-part> <tp:taxon-name-part taxon-name-part-type="species">hortorum</tp:taxon-name-part></tp:taxon-name></italic> sp. n. is a western species closely related to <italic><tp:taxon-name><tp:taxon-name-part taxon-name-part-type="genus">Sidarena</tp:taxon-name-part> <tp:taxon-name-part taxon-name-part-type="species">aurantia</tp:taxon-name-part></tp:taxon-name></italic> sp. n. and <italic><tp:taxon-name><tp:taxon-name-part taxon-name-part-type="genus">Sidarena</tp:taxon-name-part> <tp:taxon-name-part taxon-name-part-type="species">macfarlandi</tp:taxon-name-part></tp:taxon-name></italic> sp. n. based on body colouration and scutal pattern.</p></tp:treatment-sec><tp:treatment-sec sec-type="etymology" id="SECID0EHABG"><title>Etymology.</title><p>This species is a patronym named in honour of Fred and Jean Hort, field naturalists and photographers who enthusiastically document the flora and fauna of Western Australia.</p></tp:treatment-sec><tp:treatment-sec><!--Section generated to contain objects referenced in tp:taxon-treatment.--><fig id="F1" position="float" orientation="portrait"><label>Figure 1.</label><caption><p>Adult male <italic><tp:taxon-name><tp:taxon-name-part taxon-name-part-type="genus">Sidarena</tp:taxon-name-part> <tp:taxon-name-part taxon-name-part-type="species">hortorum</tp:taxon-name-part></tp:taxon-name></italic> sp. n.; Talbot Road Nature Reserve, Stratton, Perth, Western Australia. (Photo credit: Fred and Jean Hort).</p></caption><graphic xmlns:xlink="http://www.w3.org/1999/xlink" xlink:href="zookeys-618-097-g001.jpg" position="float" orientation="portrait" xlink:type="simple" id="oo_103620.jpg"/></fig><fig id="F2" position="float" orientation="portrait"><label>Figure 2.</label><caption><p>
          <italic><tp:taxon-name><tp:taxon-name-part taxon-name-part-type="genus">Sidarena</tp:taxon-name-part> <tp:taxon-name-part taxon-name-part-type="species">hortorum</tp:taxon-name-part></tp:taxon-name></italic> sp. n. mating pair; Bullsbrook Nature Reserve, Bullsbrook, Western Australia. (Photo credit: Fred and Jean Hort).</p></caption><graphic xmlns:xlink="http://www.w3.org/1999/xlink" xlink:href="zookeys-618-097-g002.jpg" position="float" orientation="portrait" xlink:type="simple" id="oo_103621.jpg"/></fig><fig id="F12" position="float" orientation="portrait"><label>Figure 12.</label><caption><p>
          <italic><tp:taxon-name><tp:taxon-name-part taxon-name-part-type="genus">Sidarena</tp:taxon-name-part> <tp:taxon-name-part taxon-name-part-type="species">hortorum</tp:taxon-name-part></tp:taxon-name></italic> sp. n.: <bold>A</bold> Male oblique view <bold>B</bold> same, lateral view (terminalia removed).</p></caption><graphic xmlns:xlink="http://www.w3.org/1999/xlink" xlink:href="zookeys-618-097-g012.jpg" position="float" orientation="portrait" xlink:type="simple" id="oo_103631.jpg"/></fig><fig id="F13" position="float" orientation="portrait"><label>Figure 13.</label><caption><p>
          <italic><tp:taxon-name><tp:taxon-name-part taxon-name-part-type="genus">Sidarena</tp:taxon-name-part> <tp:taxon-name-part taxon-name-part-type="species">hortorum</tp:taxon-name-part></tp:taxon-name></italic> sp. n.: <bold>A</bold> Female, head and thorax, dorsal view; male genitalia <bold>B</bold> Epandrium and tergite 8, dorsal view <bold>C</bold> Aedeagus, dorsal view <bold>D</bold> Gonocoxites, ventral view (epandrium and aedeagus removed) <bold>E</bold> Aedeagus, lateral view. Scale line: 0.2 mm.</p></caption><graphic xmlns:xlink="http://www.w3.org/1999/xlink" xlink:href="zookeys-618-097-g013.jpg" position="float" orientation="portrait" xlink:type="simple" id="oo_103632.jpg"/></fig></tp:treatment-sec></tp:taxon-treatment>
