# Supplementary material for: New genera of Australian stiletto flies (Diptera, Therevidae)
Source: Zookeys. 2016 Sep 19;(618):97–128. doi: 10.3897/zookeys.618.8059 (PMC5102052; doi:10.3897/zookeys.618.8059)
Supplement: XML Treatment for Sidarena macfarlandi [file zookeys.618.8059-treatment6.xml]

<!DOCTYPE tp:taxon-treatment
  PUBLIC "-//TaxonX//DTD Taxonomic Treatment Publishing DTD v0 20100105//EN" "tax-treatment-NSO.dtd">
<tp:taxon-treatment xmlns:tp="http://www.plazi.org/taxpub"><tp:treatment-meta><kwd-group><label>Taxon classification</label><kwd><named-content content-type="kingdom">Animalia</named-content></kwd><kwd><named-content content-type="order">Diptera</named-content></kwd><kwd><named-content content-type="family">Therevidae</named-content></kwd></kwd-group><mixed-citation publication-type="journal"><person-group><name><surname>Irwin</surname><given-names>Michael E.</given-names></name><name><surname>Winterton</surname><given-names>Shaun L.</given-names></name></person-group><article-title>New genera of Australian stiletto flies (<tp:taxon-name><tp:taxon-name-part taxon-name-part-type="order">Diptera</tp:taxon-name-part></tp:taxon-name>, <tp:taxon-name><tp:taxon-name-part taxon-name-part-type="family">Therevidae</tp:taxon-name-part></tp:taxon-name>)</article-title><source>Zookeys</source><day>19</day><month>9</month><year>2016</year><volume>2016</volume><issue>618</issue><fpage>97</fpage><lpage>128</lpage><pub-id pub-id-type="doi">10.3897/zookeys.618.8059</pub-id></mixed-citation></tp:treatment-meta><tp:nomenclature><tp:taxon-name>
            <tp:taxon-name-part taxon-name-part-type="genus">Sidarena</tp:taxon-name-part>
            <tp:taxon-name-part taxon-name-part-type="species">macfarlandi</tp:taxon-name-part>
            <object-id xmlns:xlink="http://www.w3.org/1999/xlink" content-type="zoobank" xlink:type="simple">http://zoobank.org/2E3A2F57-634D-4DD0-871D-564B73BC3935</object-id>
          </tp:taxon-name><tp:taxon-status xmlns:xlink="http://www.w3.org/1999/xlink" xlink:type="simple">sp. n.</tp:taxon-status><xref ref-type="fig" rid="F14">Figs 14</xref><xref ref-type="fig" rid="F15">, 15</xref><xref ref-type="fig" rid="F16">, 16</xref><xref ref-type="fig" rid="F28">, 28B</xref><!--PageBreak--></tp:nomenclature><tp:treatment-sec sec-type="type material" id="SECID0ECCBG"><title>Type material.</title><p>
            <bold>Holotype</bold> male, AUSTRALIA: Western Australia, Moresby Range, 12.9 km NE Geraldton, Mills Park, [-28.660, 114.661], 1.viii.1973, hand netted, N. McFarland. (MEI028790) (<named-content xmlns:xlink="http://www.w3.org/1999/xlink" content-type="dwc:institutional_code" xlink:type="simple">ANIC</named-content>).</p><p>
            <bold>Paratypes.</bold> AUSTRALIA: Western Australia: 2 males, female, same data as holotype (MEI028791, 028255 [male in copula], 028256 [female in copula]) (<named-content xmlns:xlink="http://www.w3.org/1999/xlink" content-type="dwc:institutional_code" xlink:type="simple">ANIC</named-content>); males, same data as holotype (MEI028787); 6 males, 2 females, Moresby Range, Howatharra Rd., [<named-content xmlns:xlink="http://www.w3.org/1999/xlink" content-type="dwc:verbatimCoordinates" xlink:type="simple"><named-content content-type="geo-json" specific-use="{&#34;type&#34;:&#34;Point&#34;,&#34;coordinates&#34;:[114.667000,-28.540000]}" id="NCID0EFDBG" xlink:type="simple">-28.54, 114.667</named-content></named-content>], 1.viii.1974, black light (UV), N. McFarland. (<named-content xmlns:xlink="http://www.w3.org/1999/xlink" content-type="dwc:institutional_code" xlink:type="simple">ANIC</named-content>, <named-content xmlns:xlink="http://www.w3.org/1999/xlink" content-type="dwc:institutional_code" xlink:type="simple">CSCA</named-content>) (MEI028788, 028789, 129016, 028257, 028792, 028793, 129014, 028254); female, Greenough, [<named-content xmlns:xlink="http://www.w3.org/1999/xlink" content-type="dwc:verbatimCoordinates" xlink:type="simple"><named-content content-type="geo-json" specific-use="{&#34;type&#34;:&#34;Point&#34;,&#34;coordinates&#34;:[114.733000,-28.950000]}" id="NCID0EEEBG" xlink:type="simple">-28.95, 114.733</named-content></named-content>], 29.viii.1978, hand netted, R. P. McMillan. (<named-content xmlns:xlink="http://www.w3.org/1999/xlink" content-type="dwc:institutional_code" xlink:type="simple">WAM</named-content>) (WAM872094).</p></tp:treatment-sec><tp:treatment-sec sec-type="diagnosis" id="SECID0EREBG"><title>Diagnosis.</title><p>Abdomen distinctly orange; wing slightly mottled; legs dark yellow with brown suffusion on hind femur; pleuron dark yellow dorsally; abdominal tergite 1 with dark brown markings.</p></tp:treatment-sec><tp:treatment-sec sec-type="description" id="SECID0EWEBG"><title>Description.</title><p>
            <italic>Body length</italic>. 7.0 mm (male), 8.0 mm (female). <italic>Head</italic>. (Fig. <xref ref-type="fig" rid="F14">14</xref>–<xref ref-type="fig" rid="F15">15</xref>) Yellowish-grey pubescent; frons flat, brownish-orange pubescent, admixed with scattered black setae dorsolaterally and immediately above antennal socket, narrow dark pubescence present along eye margin; occiput convex with dark postocular setae not arranged in rows, dark setae extending ventrally onto gena and admixed with finer white setae; face yellow-grey pubescent; antennal scape length less than pedicel and flagellum combined, orange-yellow pubescent with numerous robust black setae laterally; pedicel brownish-orange pubescent with numerous black setae; flagellum with extensive brown pubescence; mouthparts yellowish with dark pile. <italic>Thorax</italic>. Base colour dark yellow-orange on scutum and dorsally on pleuron; scutum overlain with pubescence as broad brown lateral stripes and broad metallic-grey stripe medially (with light yellow-brownish suffusion medially and narrow dark stripe along axis); very fine, sparse setal pile on scutum; postpronotal lobe orange pubescent; pleuron dark-yellow <!--PageBreak-->orange dorsally, darker suffusion ventrally, pleuron with fine white pile on anepisternum and katatergite; chaetotaxy: <abbrev xmlns:xlink="http://www.w3.org/1999/xlink" xlink:title="notopleural setae" id="ABBRID0EMFBG" xlink:type="simple">np</abbrev>, 3–4; <abbrev xmlns:xlink="http://www.w3.org/1999/xlink" xlink:title="supra alar setae" id="ABBRID0EQFBG" xlink:type="simple">sa</abbrev>, 2; <abbrev xmlns:xlink="http://www.w3.org/1999/xlink" xlink:title="postalar setae" id="ABBRID0EUFBG" xlink:type="simple">pa</abbrev>, 1; <abbrev xmlns:xlink="http://www.w3.org/1999/xlink" xlink:title="dorsocentral setae" id="ABBRID0EYFBG" xlink:type="simple">dc</abbrev>, 3; <abbrev xmlns:xlink="http://www.w3.org/1999/xlink" xlink:title="scutellar setae" id="ABBRID0E3FBG" xlink:type="simple">sc</abbrev>, 1; wings infuscate, darker along veins, more distinctive and extensive around crossveins to give mottled appearance; venation dark; coxae dark, overlain with grey pubescence; femora dark yellow-orange with dark suffusion more pronounced on hind femur; tibiae and tarsi dark yellow-orange, distal tarsomeres blackish. <italic>Abdomen</italic>. Mostly dark yellow-orange, <!--PageBreak-->dark suffusion laterally on segments 1–3 and sometimes segment 4; silver velutum on tergites 1–6; sparse setal pile on all segments, short and dark dorsally, elongate and white laterally on anterior segments, setal pile darker and more robust posteriorly. <italic>Male terminalia</italic> (Fig. <xref ref-type="fig" rid="F16">16</xref>). Epandrium slightly longer than wide with extensive robust dark setae; cercus with pale setae; tergite 8 slightly emarginate posteriorly; gonocoxite and aedeagus typical of species in the genus. Female terminalia typical for the genus.</p></tp:treatment-sec><tp:treatment-sec sec-type="comments" id="SECID0EKGBG"><title>Comments.</title><p>
            <italic><tp:taxon-name><tp:taxon-name-part taxon-name-part-type="genus">Sidarena</tp:taxon-name-part> <tp:taxon-name-part taxon-name-part-type="species">macfarlandi</tp:taxon-name-part></tp:taxon-name></italic> sp. n. is similar in appearance to <italic><tp:taxon-name><tp:taxon-name-part taxon-name-part-type="genus">Sidarena</tp:taxon-name-part> <tp:taxon-name-part taxon-name-part-type="species">aurantia</tp:taxon-name-part></tp:taxon-name></italic> sp. n. based on body colouration, especially the abdomen (see comments above).</p></tp:treatment-sec><tp:treatment-sec sec-type="etymology" id="SECID0EEHBG"><title>Etymology.</title><p>This species is named after the collector, Noel McFarland, of this and other species of <italic><tp:taxon-name><tp:taxon-name-part taxon-name-part-type="genus">Sidarena</tp:taxon-name-part></tp:taxon-name></italic> in Western Australia.</p></tp:treatment-sec><tp:treatment-sec><!--Section generated to contain objects referenced in tp:taxon-treatment.--><fig id="F14" position="float" orientation="portrait"><label>Figure 14.</label><caption><p>
          <italic><tp:taxon-name><tp:taxon-name-part taxon-name-part-type="genus">Sidarena</tp:taxon-name-part> <tp:taxon-name-part taxon-name-part-type="species">macfarlandi</tp:taxon-name-part></tp:taxon-name></italic> sp. n.: <bold>A</bold> Male oblique view <bold>B</bold> same, lateral view.</p></caption><graphic xmlns:xlink="http://www.w3.org/1999/xlink" xlink:href="zookeys-618-097-g014.jpg" position="float" orientation="portrait" xlink:type="simple" id="oo_103633.jpg"/></fig><fig id="F15" position="float" orientation="portrait"><label>Figure 15.</label><caption><p>
          <italic><tp:taxon-name><tp:taxon-name-part taxon-name-part-type="genus">Sidarena</tp:taxon-name-part> <tp:taxon-name-part taxon-name-part-type="species">macfarlandi</tp:taxon-name-part></tp:taxon-name></italic> sp. n.: <bold>A</bold> Female anterior view <bold>B</bold> same, lateral view.</p></caption><graphic xmlns:xlink="http://www.w3.org/1999/xlink" xlink:href="zookeys-618-097-g015.jpg" position="float" orientation="portrait" xlink:type="simple" id="oo_103634.jpg"/></fig><fig id="F16" position="float" orientation="portrait"><label>Figure 16.</label><caption><p>
          <italic><tp:taxon-name><tp:taxon-name-part taxon-name-part-type="genus">Sidarena</tp:taxon-name-part> <tp:taxon-name-part taxon-name-part-type="species">macfarlandi</tp:taxon-name-part></tp:taxon-name></italic> sp. n., male genitalia: <bold>A</bold> Epandrium and tergite 8, dorsal view <bold>B</bold> Gonocoxites and aedeagus, dorsal view (epandrium removed). Scale line: 0.2 mm.</p></caption><graphic xmlns:xlink="http://www.w3.org/1999/xlink" xlink:href="zookeys-618-097-g016.jpg" position="float" orientation="portrait" xlink:type="simple" id="oo_103635.jpg"/></fig><fig id="F28" position="float" orientation="portrait"><label>Figure 28.</label><caption><p>Distal reproductive complex. <bold>A</bold> <italic><tp:taxon-name><tp:taxon-name-part taxon-name-part-type="genus">Zelothrix</tp:taxon-name-part> <tp:taxon-name-part taxon-name-part-type="species">yeatesi</tp:taxon-name-part></tp:taxon-name></italic> sp. n. <bold>B</bold> <italic><tp:taxon-name><tp:taxon-name-part taxon-name-part-type="genus">Sidarena</tp:taxon-name-part> <tp:taxon-name-part taxon-name-part-type="species">macfarlandi</tp:taxon-name-part></tp:taxon-name></italic> sp. n. Scale line: 0.2 mm. Abbreviations: <italic>ac</italic>, accessory gland; <italic>f</italic>, furca; <italic>s</italic>, spermatheca; <italic>sd</italic>, spermathecal duct; <italic>ss</italic>, spermathecal sac; <italic>ssd</italic>, spermathecal sac duct.</p></caption><graphic xmlns:xlink="http://www.w3.org/1999/xlink" xlink:href="zookeys-618-097-g028.jpg" position="float" orientation="portrait" xlink:type="simple" id="oo_103647.jpg"/></fig></tp:treatment-sec></tp:taxon-treatment>
