# Supplementary material for: New genera of Australian stiletto flies (Diptera, Therevidae)
Source: Zookeys. 2016 Sep 19;(618):97–128. doi: 10.3897/zookeys.618.8059 (PMC5102052; doi:10.3897/zookeys.618.8059)
Supplement: XML Treatment for Sidarena yallingup [file zookeys.618.8059-treatment7.xml]

<!DOCTYPE tp:taxon-treatment
  PUBLIC "-//TaxonX//DTD Taxonomic Treatment Publishing DTD v0 20100105//EN" "tax-treatment-NSO.dtd">
<tp:taxon-treatment xmlns:tp="http://www.plazi.org/taxpub"><tp:treatment-meta><kwd-group><label>Taxon classification</label><kwd><named-content content-type="kingdom">Animalia</named-content></kwd><kwd><named-content content-type="order">Diptera</named-content></kwd><kwd><named-content content-type="family">Therevidae</named-content></kwd></kwd-group><mixed-citation publication-type="journal"><person-group><name><surname>Irwin</surname><given-names>Michael E.</given-names></name><name><surname>Winterton</surname><given-names>Shaun L.</given-names></name></person-group><article-title>New genera of Australian stiletto flies (<tp:taxon-name><tp:taxon-name-part taxon-name-part-type="order">Diptera</tp:taxon-name-part></tp:taxon-name>, <tp:taxon-name><tp:taxon-name-part taxon-name-part-type="family">Therevidae</tp:taxon-name-part></tp:taxon-name>)</article-title><source>Zookeys</source><day>19</day><month>9</month><year>2016</year><volume>2016</volume><issue>618</issue><fpage>97</fpage><lpage>128</lpage><pub-id pub-id-type="doi">10.3897/zookeys.618.8059</pub-id></mixed-citation></tp:treatment-meta><tp:nomenclature><tp:taxon-name>
            <tp:taxon-name-part taxon-name-part-type="genus">Sidarena</tp:taxon-name-part>
            <tp:taxon-name-part taxon-name-part-type="species">yallingup</tp:taxon-name-part>
            <object-id xmlns:xlink="http://www.w3.org/1999/xlink" content-type="zoobank" xlink:type="simple">http://zoobank.org/1FD0C2F9-7A52-4E00-A5B3-0A3A64378F34</object-id>
          </tp:taxon-name><tp:taxon-status xmlns:xlink="http://www.w3.org/1999/xlink" xlink:type="simple">sp. n.</tp:taxon-status><xref ref-type="fig" rid="F17">Figs 17</xref><xref ref-type="fig" rid="F18">, 18</xref><xref ref-type="fig" rid="F19">, 19</xref><xref ref-type="fig" rid="F20">, 20</xref></tp:nomenclature><tp:treatment-sec sec-type="type material" id="SECID0EGJBG"><title>Type material.</title><p>
            <bold>Holotype</bold> male, AUSTRALIA: Western Australia, 37 km N Augusta, [<named-content xmlns:xlink="http://www.w3.org/1999/xlink" content-type="dwc:verbatimCoordinates" xlink:type="simple"><named-content content-type="geo-json" specific-use="{&#34;type&#34;:&#34;Point&#34;,&#34;coordinates&#34;:[115.167000,-34.333000]}" id="NCID0ERJBG" xlink:type="simple">-34.333, 115.167</named-content></named-content>], 1.x.1975, hand netted, K. A. Spencer. (WAM872079) (<named-content xmlns:xlink="http://www.w3.org/1999/xlink" content-type="dwc:institutional_code" xlink:type="simple">WAM</named-content>).</p><p>
            <bold>Paratypes.</bold> AUSTRALIA: Western Australia: male, 2 females, Leeuwin Naturaliste National Park, Yallingup portion, 14.ix.1983, hand netted, E. I. Schlinger, M. E. Irwin; limestone caves and Acacia-Eucalyptus forest, cycads (<named-content xmlns:xlink="http://www.w3.org/1999/xlink" content-type="dwc:institutional_code" xlink:type="simple">CSCA</named-content>) (MEI028771, 028772, 028773); 2 females, Hamelin Bay, [<named-content xmlns:xlink="http://www.w3.org/1999/xlink" content-type="dwc:verbatimCoordinates" xlink:type="simple"><named-content content-type="geo-json" specific-use="{&#34;type&#34;:&#34;Point&#34;,&#34;coordinates&#34;:[115.017000,-34.200000]}" id="NCID0ENKBG" xlink:type="simple">-34.2, 115.017</named-content></named-content>], 1.x.1975, hand netted, K. A. Spencer. (WAM872077, 872078) (<named-content xmlns:xlink="http://www.w3.org/1999/xlink" content-type="dwc:institutional_code" xlink:type="simple">WAM</named-content>); female, Hamelin Bay, [<named-content xmlns:xlink="http://www.w3.org/1999/xlink" content-type="dwc:verbatimCoordinates" xlink:type="simple"><named-content content-type="geo-json" specific-use="{&#34;type&#34;:&#34;Point&#34;,&#34;coordinates&#34;:[115.017000,-34.200000]}" id="NCID0E4KBG" xlink:type="simple">-34.2, 115.017</named-content></named-content>], 2m, 26.ix.1962, hand netted, E. S. Ross, D. Q. Cavagnaro (CASC) (MEI028774).</p></tp:treatment-sec><tp:treatment-sec sec-type="diagnosis" id="SECID0ECLBG"><title>Diagnosis.</title><p>Wing dark mottled infuscate; scutal macrosetae elongate, legs dark brown; abdomen dark brown; genal pile uniformly dark.</p></tp:treatment-sec><tp:treatment-sec sec-type="description" id="SECID0EHLBG"><title>Description.</title><p>
            <italic>Body length</italic>. 7.5 mm (male), 8.5 mm (female). <italic>Head</italic> (Fig. <xref ref-type="fig" rid="F17">17</xref>–<xref ref-type="fig" rid="F18">18</xref>). Grey-silver (male) or yellow-silver (female) pubescent; male occiput convex with silver-grey and matte black pubescence (depending on angle viewed); postocular setae not arranged in rows, setae variable in length, some elongate; frons flat with elongate black, scattered setae, at midpoint of the frons is a small dark patch of dark brown pubescence set against eye margin; gena with dark setae; face golden (female), silver (male) pubescent, without setae; antennae light yellowish-brown; palpus brown with dark setae; antenna light yellow-orange, scape wider than pedicel and flagellum, with dark setae on outer lateral surface, longer than pedicel and flagellum combined; flagellum orange, tapered to a dark brown arista. <italic>Thorax</italic>. Scutum with distinct matte black (gold when viewed laterally) stripes laterally, broad medial stripe greyish in male, yellowish-grey in female, narrow dark brown suffused stripe along axis in male; postpronotal lobe orange; scutal macrosetae elongate, black, sparse thin scutal pile other<!--PageBreak-->wise; pleuron dark yellow, darker ventrally and on coxae, with sparse covering of grey pubescence; sparse elongate, thin black setae on anepisternum and katatergite; scutellum pale yellow-orange with grey pubescence; chaetotaxy: <abbrev xmlns:xlink="http://www.w3.org/1999/xlink" xlink:title="notopleural setae" id="ABBRID0E4LBG" xlink:type="simple">np</abbrev>, 3; <abbrev xmlns:xlink="http://www.w3.org/1999/xlink" xlink:title="supra alar setae" id="ABBRID0EBMBG" xlink:type="simple">sa</abbrev>, 2; <abbrev xmlns:xlink="http://www.w3.org/1999/xlink" xlink:title="postalar setae" id="ABBRID0EFMBG" xlink:type="simple">pa</abbrev>, 1; <abbrev xmlns:xlink="http://www.w3.org/1999/xlink" xlink:title="dorsocentral setae" id="ABBRID0EJMBG" xlink:type="simple">dc</abbrev>, 6–7; <abbrev xmlns:xlink="http://www.w3.org/1999/xlink" xlink:title="scutellar setae" id="ABBRID0ENMBG" xlink:type="simple">sc</abbrev> 2; wing dark mottled infuscate; coxae dark brown with grey pubescence; femora dark brown; rest of legs light brown. <italic>Abdomen</italic>. Dark brown, dorsally black with silver velutum on tergites 2–5 (more extensive in male), velutum pattern not unidirectional and silver pattern changes depending on angle viewed; anterolaterally on tergite 1 is a small patch of orange. <italic>Male</italic> (Fig. <xref ref-type="fig" rid="F19">19</xref>) <italic>and female</italic> (Fig. <xref ref-type="fig" rid="F20">20</xref>) <italic>terminalia</italic>. Similar to other members of the genus.</p></tp:treatment-sec><tp:treatment-sec sec-type="comments" id="SECID0EBNBG"><title>Comments.</title><p>The mottled wing of <italic><tp:taxon-name><tp:taxon-name-part taxon-name-part-type="genus">Sidarena</tp:taxon-name-part> <tp:taxon-name-part taxon-name-part-type="species">yallingup</tp:taxon-name-part></tp:taxon-name></italic> sp. n. is highly distinctive and easily identifies it among the other species with the metallic grey stripe on the scutum. There is more sexual dimorphism in this than in other species. This species appears to be closely related to <italic><tp:taxon-name><tp:taxon-name-part taxon-name-part-type="genus">Sidarena</tp:taxon-name-part> <tp:taxon-name-part taxon-name-part-type="species">geraldton</tp:taxon-name-part></tp:taxon-name></italic> sp. n. based on overall body colouration and wing pattern.</p></tp:treatment-sec><tp:treatment-sec sec-type="etymology" id="SECID0E2NBG"><title>Etymology.</title><p>The specific epithet is the unaltered place name Yallingup (which is an Aboriginal word meaning ‘Place of Love’) for a location in southwestern Western Australia where this species was collected; a noun in apposition.</p></tp:treatment-sec><tp:treatment-sec><!--Section generated to contain objects referenced in tp:taxon-treatment.--><fig id="F17" position="float" orientation="portrait"><label>Figure 17.</label><caption><p>
          <italic><tp:taxon-name><tp:taxon-name-part taxon-name-part-type="genus">Sidarena</tp:taxon-name-part> <tp:taxon-name-part taxon-name-part-type="species">yallingup</tp:taxon-name-part></tp:taxon-name></italic> sp. n.: Male (upper) and female (lower), oblique view (terminalia removed).</p></caption><graphic xmlns:xlink="http://www.w3.org/1999/xlink" xlink:href="zookeys-618-097-g017.jpg" position="float" orientation="portrait" xlink:type="simple" id="oo_103636.jpg"/></fig><fig id="F18" position="float" orientation="portrait"><label>Figure 18.</label><caption><p>
          <italic><tp:taxon-name><tp:taxon-name-part taxon-name-part-type="genus">Sidarena</tp:taxon-name-part> <tp:taxon-name-part taxon-name-part-type="species">yallingup</tp:taxon-name-part></tp:taxon-name></italic> sp. n.: Male (upper) and female (lower), lateral view (terminalia removed).</p></caption><graphic xmlns:xlink="http://www.w3.org/1999/xlink" xlink:href="zookeys-618-097-g018.jpg" position="float" orientation="portrait" xlink:type="simple" id="oo_103637.jpg"/></fig><fig id="F19" position="float" orientation="portrait"><label>Figure 19.</label><caption><p>
          <italic><tp:taxon-name><tp:taxon-name-part taxon-name-part-type="genus">Sidarena</tp:taxon-name-part> <tp:taxon-name-part taxon-name-part-type="species">yallingup</tp:taxon-name-part></tp:taxon-name></italic> sp. n.: Male genitalia: <bold>A</bold> Epandrium and tergite 8, dorsal view <bold>B</bold> Aedeagus, dorsal view <bold>C</bold> Gonocoxites, ventral view (epandrium and aedeagus removed) <bold>D</bold> Aedeagus, lateral view. Scale line: 0.2 mm. Abbreviations: <italic>b</italic>, basiphallus; <italic>d</italic>, distiphallus; <italic>da</italic>, dorsal apodeme of parameral sheath; <italic>ea</italic>, ejaculatory apodeme; <italic>ga</italic>, gonocoxal apodeme; <italic>gs</italic>, gonostylus; <italic>h</italic>, hypandrium; <italic>igp</italic>, inner gonocoxal process; <italic>lea</italic>, lateral ejaculatory apodeme; <italic>va</italic>, ventral apodeme of parameral sheath; <italic>vl</italic>, ventral lobe. Scale line = 0.2 mm.</p></caption><graphic xmlns:xlink="http://www.w3.org/1999/xlink" xlink:href="zookeys-618-097-g019.jpg" position="float" orientation="portrait" xlink:type="simple" id="oo_103638.jpg"/></fig><fig id="F20" position="float" orientation="portrait"><label>Figure 20.</label><caption><p>
          <italic><tp:taxon-name><tp:taxon-name-part taxon-name-part-type="genus">Sidarena</tp:taxon-name-part> <tp:taxon-name-part taxon-name-part-type="species">yallingup</tp:taxon-name-part></tp:taxon-name></italic> sp. n.: Female genitalia: <bold>A</bold> dorsal view <bold>B</bold> lateral view. Scale line: 0.2 mm.</p></caption><graphic xmlns:xlink="http://www.w3.org/1999/xlink" xlink:href="zookeys-618-097-g020.jpg" position="float" orientation="portrait" xlink:type="simple" id="oo_103639.jpg"/></fig></tp:treatment-sec></tp:taxon-treatment>
