# Supplementary material for: New genera of Australian stiletto flies (Diptera, Therevidae)
Source: Zookeys. 2016 Sep 19;(618):97–128. doi: 10.3897/zookeys.618.8059 (PMC5102052; doi:10.3897/zookeys.618.8059)
Supplement: XML Treatment for Zelothrix [file zookeys.618.8059-treatment8.xml]

<!DOCTYPE tp:taxon-treatment
  PUBLIC "-//TaxonX//DTD Taxonomic Treatment Publishing DTD v0 20100105//EN" "tax-treatment-NSO.dtd">
<tp:taxon-treatment xmlns:tp="http://www.plazi.org/taxpub"><tp:treatment-meta><kwd-group><label>Taxon classification</label><kwd><named-content content-type="kingdom">Animalia</named-content></kwd><kwd><named-content content-type="order">Diptera</named-content></kwd><kwd><named-content content-type="family">Therevidae</named-content></kwd></kwd-group><mixed-citation publication-type="journal"><person-group><name><surname>Irwin</surname><given-names>Michael E.</given-names></name><name><surname>Winterton</surname><given-names>Shaun L.</given-names></name></person-group><article-title>New genera of Australian stiletto flies (<tp:taxon-name><tp:taxon-name-part taxon-name-part-type="order">Diptera</tp:taxon-name-part></tp:taxon-name>, <tp:taxon-name><tp:taxon-name-part taxon-name-part-type="family">Therevidae</tp:taxon-name-part></tp:taxon-name>)</article-title><source>Zookeys</source><day>19</day><month>9</month><year>2016</year><volume>2016</volume><issue>618</issue><fpage>97</fpage><lpage>128</lpage><pub-id pub-id-type="doi">10.3897/zookeys.618.8059</pub-id></mixed-citation></tp:treatment-meta><tp:nomenclature><tp:taxon-name>
            <tp:taxon-name-part taxon-name-part-type="genus">Zelothrix</tp:taxon-name-part>
            <object-id xmlns:xlink="http://www.w3.org/1999/xlink" content-type="zoobank" xlink:type="simple">http://zoobank.org/AF6D8499-EF68-4415-A8B4-4F9DAE431A6A</object-id>
          </tp:taxon-name><tp:taxon-status xmlns:xlink="http://www.w3.org/1999/xlink" xlink:type="simple">gen. n.</tp:taxon-status><xref ref-type="fig" rid="F3">Figs 3</xref><xref ref-type="fig" rid="F21">, 21</xref><xref ref-type="fig" rid="F22">, 22</xref><xref ref-type="fig" rid="F23">, 23</xref><xref ref-type="fig" rid="F24">, 24</xref><xref ref-type="fig" rid="F25">, 25</xref><xref ref-type="fig" rid="F26">, 26</xref><xref ref-type="fig" rid="F27">, 27</xref><xref ref-type="fig" rid="F28">, 28</xref><!--PageBreak--><!--PageBreak--><!--PageBreak--><!--PageBreak--></tp:nomenclature><tp:treatment-sec sec-type="type species" id="SECID0EKQBG"><title>Type species.</title><p>
            <italic><tp:taxon-name><tp:taxon-name-part taxon-name-part-type="genus">Zelothrix</tp:taxon-name-part> <tp:taxon-name-part taxon-name-part-type="species">warrumbungles</tp:taxon-name-part></tp:taxon-name></italic> sp. n., designated here.</p></tp:treatment-sec><tp:treatment-sec sec-type="diagnosis" id="SECID0E1QBG"><title>Diagnosis.</title><p>Male eyes contiguous dorsally; male occiput concave with a single row of postocular macrosetae present dorsally in male; antennal scape with macrosetae along medial surface; scape narrow and only slightly elongate; two pair of scutellar macrosetae; parafacial without setal pile; velutum patches absent on femora and sparsely present ventrally on gonocoxites; single anteroventral seta present apically on hind femur; wing cell m<sub>3</sub> open; male genitalia with inner gonocoxal process well developed; gonostylus narrow apically; gonocoxites with medial atrium lacking; aedeagus with distiphallus broad apically; ventral apodeme of parameral sheath as broad plate, not forked; epandrium quadrangular. Female tergite 8 with narrow process anteromedially; two spermathecae, ducts joining to spermathecal sac duct; spermathecal sac present (Fig. <xref ref-type="fig" rid="F28">28A</xref>), female abdominal segment 8 with elongate posteriorly directed setae (Fig. <xref ref-type="fig" rid="F27">27</xref>).</p></tp:treatment-sec><tp:treatment-sec sec-type="Included species" id="SECID0EKRBG"><title>Included species.</title><p>
            <italic><tp:taxon-name><tp:taxon-name-part taxon-name-part-type="genus">Zelothrix</tp:taxon-name-part> <tp:taxon-name-part taxon-name-part-type="species">warrumbungles</tp:taxon-name-part></tp:taxon-name></italic> sp. n. and <italic><tp:taxon-name><tp:taxon-name-part taxon-name-part-type="genus">Zelothrix</tp:taxon-name-part> <tp:taxon-name-part taxon-name-part-type="species">yeatesi</tp:taxon-name-part></tp:taxon-name></italic> sp. n.</p></tp:treatment-sec><tp:treatment-sec sec-type="comments" id="SECID0EESBG"><title>Comments.</title><p>
            <italic><tp:taxon-name><tp:taxon-name-part taxon-name-part-type="genus">Zelothrix</tp:taxon-name-part></tp:taxon-name></italic> gen. n. is a distinctive genus with a disparate distribution. Similar genera include <italic><tp:taxon-name><tp:taxon-name-part taxon-name-part-type="genus">Squamopygia</tp:taxon-name-part></tp:taxon-name></italic> Kröber, <italic><tp:taxon-name><tp:taxon-name-part taxon-name-part-type="genus">Taenogerella</tp:taxon-name-part></tp:taxon-name></italic> Winterton &amp; Irwin and <italic><tp:taxon-name><tp:taxon-name-part taxon-name-part-type="genus">Sidarena</tp:taxon-name-part></tp:taxon-name></italic> gen. n. This new genus can be differentiated from <italic><tp:taxon-name><tp:taxon-name-part taxon-name-part-type="genus">Squamopygia</tp:taxon-name-part></tp:taxon-name></italic> and <italic><tp:taxon-name><tp:taxon-name-part taxon-name-part-type="genus">Sidarena</tp:taxon-name-part></tp:taxon-name></italic> gen. n. by the presence of two scutellar macrosetae and a medial atrium in the male gonocoxites. The wing is extensively patterned in <italic><tp:taxon-name><tp:taxon-name-part taxon-name-part-type="genus">Zelothrix</tp:taxon-name-part></tp:taxon-name></italic> gen. n. but not banded as in <italic><tp:taxon-name><tp:taxon-name-part taxon-name-part-type="genus">Squamopygia</tp:taxon-name-part></tp:taxon-name></italic>. <italic><tp:taxon-name><tp:taxon-name-part taxon-name-part-type="genus">Zelothrix</tp:taxon-name-part></tp:taxon-name></italic> gen. n. is separable from <italic><tp:taxon-name><tp:taxon-name-part taxon-name-part-type="genus">Taenogerella</tp:taxon-name-part></tp:taxon-name></italic> by the latter having a downward directed distiphallus in the male genitalia and three spermathecae (two <!--PageBreak-->in <italic><tp:taxon-name><tp:taxon-name-part taxon-name-part-type="genus">Zelothrix</tp:taxon-name-part></tp:taxon-name></italic> gen. n.). A significant departure from the female genitalic complement of three spermathecae typically found in <tp:taxon-name><tp:taxon-name-part taxon-name-part-type="subfamily">Agapophytinae</tp:taxon-name-part></tp:taxon-name>, is that <italic><tp:taxon-name><tp:taxon-name-part taxon-name-part-type="genus">Zelothrix</tp:taxon-name-part></tp:taxon-name></italic> gen. n. only has two spermathecae, a condition found in <tp:taxon-name><tp:taxon-name-part taxon-name-part-type="subfamily">Therevinae</tp:taxon-name-part></tp:taxon-name>. No other genus of <tp:taxon-name><tp:taxon-name-part taxon-name-part-type="subfamily">Agapophytinae</tp:taxon-name-part></tp:taxon-name> has two spermathecae, although the distantly related agapophytine genus <italic><tp:taxon-name><tp:taxon-name-part taxon-name-part-type="genus">Bonjeania</tp:taxon-name-part></tp:taxon-name></italic> Winterton &amp; Skevington has only a single spermatheca (<xref ref-type="bibr" rid="B22">Winterton et al. 2000</xref>).</p><p>
            <italic><tp:taxon-name><tp:taxon-name-part taxon-name-part-type="genus">Zelothrix</tp:taxon-name-part> <tp:taxon-name-part taxon-name-part-type="species">warrumbungles</tp:taxon-name-part></tp:taxon-name></italic> sp. n. is a locally highly abundant species found mainly in Warrumbungle National Park (New South Wales) (Fig. <xref ref-type="fig" rid="F4">4</xref>), while <italic><tp:taxon-name><tp:taxon-name-part taxon-name-part-type="genus">Zelothrix</tp:taxon-name-part> <tp:taxon-name-part taxon-name-part-type="species">yeatesi</tp:taxon-name-part></tp:taxon-name></italic> sp. n. is a rarely collected species endemic to Porongurup National Park (Western Australia). The two species are very similar in appearance.</p></tp:treatment-sec><tp:treatment-sec sec-type="etymology" id="SECID0EUWBG"><title>Etymology.</title><p>This name is derived from the Greek, <italic>Zelos</italic>– emulation, and <italic>thrix</italic>– hair, for the setal pile on the female abdomen. Gender is feminine.</p></tp:treatment-sec><tp:treatment-sec sec-type="key" id="SECID0E5WBG"><title>Key to species of <italic><tp:taxon-name><tp:taxon-name-part taxon-name-part-type="genus">Zelothrix</tp:taxon-name-part></tp:taxon-name></italic> gen. n.:</title><table-wrap content-type="key" position="anchor" orientation="portrait"><table id="TID0E52AE" rules="all"><tbody><tr><td rowspan="1" colspan="1">1</td><td rowspan="1" colspan="1">Forefemur dark brown; male frons predominantly silver pubescent immediately above antennal socket; antenna greater than 1.5× head length (Figs <xref ref-type="fig" rid="F3">3</xref>, <xref ref-type="fig" rid="F25">25</xref>–<xref ref-type="fig" rid="F27">27</xref>) (Eastern Australia)</td><td rowspan="1" colspan="1">
                    <bold><italic><tp:taxon-name><tp:taxon-name-part taxon-name-part-type="genus">Zelothrix</tp:taxon-name-part> <tp:taxon-name-part taxon-name-part-type="species">warrumbungles</tp:taxon-name-part></tp:taxon-name></italic> sp. n.</bold>
                  </td></tr><tr><td rowspan="1" colspan="1">–</td><td rowspan="1" colspan="1">Forefemur dark yellow; male frons black and silver pubescent immediately above antennal socket; antenna less than 1.5× head length (Figs <xref ref-type="fig" rid="F21">21</xref>–<xref ref-type="fig" rid="F24">24</xref>) (Western Australia)</td><td rowspan="1" colspan="1">
                    <bold><italic><tp:taxon-name><tp:taxon-name-part taxon-name-part-type="genus">Zelothrix</tp:taxon-name-part> <tp:taxon-name-part taxon-name-part-type="species">yeatesi</tp:taxon-name-part></tp:taxon-name></italic> sp. n.</bold>
                  </td></tr></tbody></table></table-wrap></tp:treatment-sec><tp:treatment-sec><!--Section generated to contain objects referenced in tp:taxon-treatment.--><fig id="F3" position="float" orientation="portrait"><label>Figure 3.</label><caption><p>Adult male <italic><tp:taxon-name><tp:taxon-name-part taxon-name-part-type="genus">Zelothrix</tp:taxon-name-part> <tp:taxon-name-part taxon-name-part-type="species">yeatesi</tp:taxon-name-part></tp:taxon-name></italic> sp. n.; Warrumbungle National Park, New South Wales. (Photo credit: Shaun L. Winterton).</p></caption><graphic xmlns:xlink="http://www.w3.org/1999/xlink" xlink:href="zookeys-618-097-g003.jpg" position="float" orientation="portrait" xlink:type="simple" id="oo_103622.jpg"/></fig><fig id="F21" position="float" orientation="portrait"><label>Figure 21.</label><caption><p>
          <italic><tp:taxon-name><tp:taxon-name-part taxon-name-part-type="genus">Zelothrix</tp:taxon-name-part> <tp:taxon-name-part taxon-name-part-type="species">warrumbungles</tp:taxon-name-part></tp:taxon-name></italic> sp. n.: <bold>A</bold> Male lateral view <bold>B</bold> same, oblique view.</p></caption><graphic xmlns:xlink="http://www.w3.org/1999/xlink" xlink:href="zookeys-618-097-g021.jpg" position="float" orientation="portrait" xlink:type="simple" id="oo_103640.jpg"/></fig><fig id="F22" position="float" orientation="portrait"><label>Figure 22.</label><caption><p>
          <italic><tp:taxon-name><tp:taxon-name-part taxon-name-part-type="genus">Zelothrix</tp:taxon-name-part> <tp:taxon-name-part taxon-name-part-type="species">warrumbungles</tp:taxon-name-part></tp:taxon-name></italic> sp. n.: <bold>A</bold> Female lateral view <bold>B</bold> same, oblique view.</p></caption><graphic xmlns:xlink="http://www.w3.org/1999/xlink" xlink:href="zookeys-618-097-g022.jpg" position="float" orientation="portrait" xlink:type="simple" id="oo_103641.jpg"/></fig><fig id="F23" position="float" orientation="portrait"><label>Figure 23.</label><caption><p>
          <italic><tp:taxon-name><tp:taxon-name-part taxon-name-part-type="genus">Zelothrix</tp:taxon-name-part> <tp:taxon-name-part taxon-name-part-type="species">warrumbungles</tp:taxon-name-part></tp:taxon-name></italic> sp. n.: Male genitalia: <bold>A</bold> Epandrium, dorsal view <bold>B</bold> Gonocoxites and aedeagus, dorsal view (epandrium removed). Scale line: 0.2 mm.</p></caption><graphic xmlns:xlink="http://www.w3.org/1999/xlink" xlink:href="zookeys-618-097-g023.jpg" position="float" orientation="portrait" xlink:type="simple" id="oo_103642.jpg"/></fig><fig id="F24" position="float" orientation="portrait"><label>Figure 24.</label><caption><p>
          <italic><tp:taxon-name><tp:taxon-name-part taxon-name-part-type="genus">Zelothrix</tp:taxon-name-part> <tp:taxon-name-part taxon-name-part-type="species">yeatesi</tp:taxon-name-part></tp:taxon-name></italic> sp. n.: <bold>A</bold> Male lateral view <bold>B</bold> same, oblique view (terminalia removed).</p></caption><graphic xmlns:xlink="http://www.w3.org/1999/xlink" xlink:href="zookeys-618-097-g024.jpg" position="float" orientation="portrait" xlink:type="simple" id="oo_103643.jpg"/></fig><fig id="F25" position="float" orientation="portrait"><label>Figure 25.</label><caption><p>
          <italic><tp:taxon-name><tp:taxon-name-part taxon-name-part-type="genus">Zelothrix</tp:taxon-name-part> <tp:taxon-name-part taxon-name-part-type="species">yeatesi</tp:taxon-name-part></tp:taxon-name></italic> sp. n.: <bold>A</bold> Female oblique view <bold>B</bold> same, lateral view (terminalia removed).</p></caption><graphic xmlns:xlink="http://www.w3.org/1999/xlink" xlink:href="zookeys-618-097-g025.jpg" position="float" orientation="portrait" xlink:type="simple" id="oo_103644.jpg"/></fig><fig id="F26" position="float" orientation="portrait"><label>Figure 26.</label><caption><p>
          <italic><tp:taxon-name><tp:taxon-name-part taxon-name-part-type="genus">Zelothrix</tp:taxon-name-part> <tp:taxon-name-part taxon-name-part-type="species">yeatesi</tp:taxon-name-part></tp:taxon-name></italic> sp. n.: Male genitalia: <bold>A</bold> Epandrium, dorsal view <bold>B</bold> Aedeagus, dorsal view <bold>C</bold> Same, lateral view <bold>D</bold> Gonocoxites, ventral view (epandrium and aedeagus removed). Scale line: 0.2 mm.</p></caption><graphic xmlns:xlink="http://www.w3.org/1999/xlink" xlink:href="zookeys-618-097-g026.jpg" position="float" orientation="portrait" xlink:type="simple" id="oo_103645.jpg"/></fig><fig id="F27" position="float" orientation="portrait"><label>Figure 27.</label><caption><p>
          <italic><tp:taxon-name><tp:taxon-name-part taxon-name-part-type="genus">Zelothrix</tp:taxon-name-part> <tp:taxon-name-part taxon-name-part-type="species">yeatesi</tp:taxon-name-part></tp:taxon-name></italic> sp. n.: Female genitalia, dorsal view. Abbreviations: c, cercus; A1 acanthophorite spines A1; t6–t8; tergites 6–8; <italic>sd</italic>, spermathecal duct; <italic>ss</italic>, spermathecal sac; <italic>ssd</italic>, spermathecal sac duct.</p></caption><graphic xmlns:xlink="http://www.w3.org/1999/xlink" xlink:href="zookeys-618-097-g027.jpg" position="float" orientation="portrait" xlink:type="simple" id="oo_103646.jpg"/></fig><fig id="F28" position="float" orientation="portrait"><label>Figure 28.</label><caption><p>Distal reproductive complex. <bold>A</bold> <italic><tp:taxon-name><tp:taxon-name-part taxon-name-part-type="genus">Zelothrix</tp:taxon-name-part> <tp:taxon-name-part taxon-name-part-type="species">yeatesi</tp:taxon-name-part></tp:taxon-name></italic> sp. n. <bold>B</bold> <italic><tp:taxon-name><tp:taxon-name-part taxon-name-part-type="genus">Sidarena</tp:taxon-name-part> <tp:taxon-name-part taxon-name-part-type="species">macfarlandi</tp:taxon-name-part></tp:taxon-name></italic> sp. n. Scale line: 0.2 mm. Abbreviations: <italic>ac</italic>, accessory gland; <italic>f</italic>, furca; <italic>s</italic>, spermatheca; <italic>sd</italic>, spermathecal duct; <italic>ss</italic>, spermathecal sac; <italic>ssd</italic>, spermathecal sac duct.</p></caption><graphic xmlns:xlink="http://www.w3.org/1999/xlink" xlink:href="zookeys-618-097-g028.jpg" position="float" orientation="portrait" xlink:type="simple" id="oo_103647.jpg"/></fig><fig id="F4" position="float" orientation="portrait"><label>Figure 4.</label><caption><p>Warrumbungle National Park (New South Wales, Australia), creek bed in dry sclerophyll forest. Habitat of <italic><tp:taxon-name><tp:taxon-name-part taxon-name-part-type="genus">Zelothrix</tp:taxon-name-part> <tp:taxon-name-part taxon-name-part-type="species">warrumbungles</tp:taxon-name-part></tp:taxon-name></italic> sp. n. where large numbers of individuals may be present during the summer months (Photo credit: Shaun L. Winterton).</p></caption><graphic xmlns:xlink="http://www.w3.org/1999/xlink" xlink:href="zookeys-618-097-g004.jpg" position="float" orientation="portrait" xlink:type="simple" id="oo_103623.jpg"/></fig></tp:treatment-sec><ref-list><ref id="B22"><mixed-citation xmlns:xlink="http://www.w3.org/1999/xlink" xlink:type="simple">
          <person-group><name name-style="western"><surname>Winterton</surname><given-names>SL</given-names></name><name name-style="western"><surname>Skevington</surname><given-names>JH</given-names></name><name name-style="western"><surname>Irwin</surname><given-names>ME</given-names></name><name name-style="western"><surname>Yeates</surname><given-names>DK</given-names></name></person-group> (<year>2000</year>) <article-title>Phylogenetic revision of <italic><tp:taxon-name><tp:taxon-name-part taxon-name-part-type="genus">Bonjeania</tp:taxon-name-part></tp:taxon-name></italic> Irwin &amp; Lyneborg (<tp:taxon-name><tp:taxon-name-part taxon-name-part-type="order">Diptera</tp:taxon-name-part></tp:taxon-name>: <tp:taxon-name><tp:taxon-name-part taxon-name-part-type="family">Therevidae</tp:taxon-name-part></tp:taxon-name>).</article-title> <source>Systematic Entomology</source> <volume>25</volume>: <fpage>295</fpage>–<lpage>324</lpage>. doi: <ext-link xlink:type="simple" ext-link-type="doi" xlink:href="10.1046/j.1365-3113.2000.00107.x">10.1046/j.1365-3113.2000.00107.x</ext-link></mixed-citation></ref></ref-list></tp:taxon-treatment>
