# Supplementary material for: New genera of Australian stiletto flies (Diptera, Therevidae)
Source: Zookeys. 2016 Sep 19;(618):97–128. doi: 10.3897/zookeys.618.8059 (PMC5102052; doi:10.3897/zookeys.618.8059)
Supplement: XML Treatment for Zelothrix warrumbungles [file zookeys.618.8059-treatment9.xml]

<!DOCTYPE tp:taxon-treatment
  PUBLIC "-//TaxonX//DTD Taxonomic Treatment Publishing DTD v0 20100105//EN" "tax-treatment-NSO.dtd">
<tp:taxon-treatment xmlns:tp="http://www.plazi.org/taxpub"><tp:treatment-meta><kwd-group><label>Taxon classification</label><kwd><named-content content-type="kingdom">Animalia</named-content></kwd><kwd><named-content content-type="order">Diptera</named-content></kwd><kwd><named-content content-type="family">Therevidae</named-content></kwd></kwd-group><mixed-citation publication-type="journal"><person-group><name><surname>Irwin</surname><given-names>Michael E.</given-names></name><name><surname>Winterton</surname><given-names>Shaun L.</given-names></name></person-group><article-title>New genera of Australian stiletto flies (<tp:taxon-name><tp:taxon-name-part taxon-name-part-type="order">Diptera</tp:taxon-name-part></tp:taxon-name>, <tp:taxon-name><tp:taxon-name-part taxon-name-part-type="family">Therevidae</tp:taxon-name-part></tp:taxon-name>)</article-title><source>Zookeys</source><day>19</day><month>9</month><year>2016</year><volume>2016</volume><issue>618</issue><fpage>97</fpage><lpage>128</lpage><pub-id pub-id-type="doi">10.3897/zookeys.618.8059</pub-id></mixed-citation></tp:treatment-meta><tp:nomenclature><tp:taxon-name>
            <tp:taxon-name-part taxon-name-part-type="genus">Zelothrix</tp:taxon-name-part>
            <tp:taxon-name-part taxon-name-part-type="species">warrumbungles</tp:taxon-name-part>
            <object-id xmlns:xlink="http://www.w3.org/1999/xlink" content-type="zoobank" xlink:type="simple">http://zoobank.org/778C5F21-B145-4EB6-B6A6-899D650F0CB3</object-id>
          </tp:taxon-name><tp:taxon-status xmlns:xlink="http://www.w3.org/1999/xlink" xlink:type="simple">sp. n.</tp:taxon-status><xref ref-type="fig" rid="F3">Figs 3</xref><xref ref-type="fig" rid="F21">, 21</xref><xref ref-type="fig" rid="F22">, 22</xref><xref ref-type="fig" rid="F23">, 23</xref></tp:nomenclature><tp:treatment-sec sec-type="type material" id="SECID0EN2BG"><title>Type material.</title><p>
            <bold>Holotype</bold> male, AUSTRALIA: New South Wales: Warrumbungle National Park, 1.7 km N Camp Blackman, Buckleys Creek, [<named-content xmlns:xlink="http://www.w3.org/1999/xlink" content-type="dwc:verbatimCoordinates" xlink:type="simple"><named-content content-type="geo-json" specific-use="{&#34;type&#34;:&#34;Point&#34;,&#34;coordinates&#34;:[149.002000,-31.250000]}" id="NCID0EY2BG" xlink:type="simple">-31.25, 149.002</named-content></named-content>], 480m, 30.x.-14.xi.1997, malaise trap, S. Winterton, J. Skevington. (<named-content xmlns:xlink="http://www.w3.org/1999/xlink" content-type="dwc:institutional_code" xlink:type="simple">ANIC</named-content>) (MEI153269).</p><p>
            <bold>Paratypes.</bold> AUSTRALIA: New South Wales: 22 males, 10 females, same data as holotype, (<named-content xmlns:xlink="http://www.w3.org/1999/xlink" content-type="dwc:institutional_code" xlink:type="simple">ANIC</named-content>) (MEI140101, MEI140126, MEI140128, MEI140131, MEI140138, MEI140141, MEI140143, MEI140150, MEI140153, MEI140159, MEI140375-95, MEI153269). Queensland: female, Stanthorpe, [<named-content xmlns:xlink="http://www.w3.org/1999/xlink" content-type="dwc:verbatimCoordinates" xlink:type="simple"><named-content content-type="geo-json" specific-use="{&#34;type&#34;:&#34;Point&#34;,&#34;coordinates&#34;:[151.917000,-28.667000]}" id="NCID0EU3BG" xlink:type="simple">-28.667, 151.917</named-content></named-content>], 10.i.1924, hand netted, F. M. Hull. (<named-content xmlns:xlink="http://www.w3.org/1999/xlink" content-type="dwc:institutional_code" xlink:type="simple">CNC</named-content>) (MEI027295); female, near Stanthorpe, Mount Marlay, [<named-content xmlns:xlink="http://www.w3.org/1999/xlink" content-type="dwc:verbatimCoordinates" xlink:type="simple"><named-content content-type="geo-json" specific-use="{&#34;type&#34;:&#34;Point&#34;,&#34;coordinates&#34;:[151.933000,-28.667000]}" id="NCID0EE4BG" xlink:type="simple">-28.667, 151.933</named-content></named-content>], 1.x.1987, hand netted, D. K. Yeates. (<named-content xmlns:xlink="http://www.w3.org/1999/xlink" content-type="dwc:institutional_code" xlink:type="simple">QM</named-content>) (MEI033880). Victoria: 24.2 km NNE Orbost, [<named-content xmlns:xlink="http://www.w3.org/1999/xlink" content-type="dwc:verbatimCoordinates" xlink:type="simple"><named-content content-type="geo-json" specific-use="{&#34;type&#34;:&#34;Point&#34;,&#34;coordinates&#34;:[148.500000,-37.750000]}" id="NCID0EX4BG" xlink:type="simple">-37.75, 148.5</named-content></named-content>], 5.xi.1969, hand netted, I. F. B. Common. (<named-content xmlns:xlink="http://www.w3.org/1999/xlink" content-type="dwc:institutional_code" xlink:type="simple">ANIC</named-content>) (MEI028778).</p></tp:treatment-sec><tp:treatment-sec sec-type="diagnosis" id="SECID0EE5BG"><title>Diagnosis.</title><p>Forefemur dark brown; male frons predominantly silver pubescent immediately above antennal socket; antenna greater than 1.5x head length.</p></tp:treatment-sec><tp:treatment-sec sec-type="description" id="SECID0EJ5BG"><title>Description.</title><p>
            <italic>Body length</italic>. 7.5 mm (male), 8.5 mm (female). <italic>Head</italic>. (Figs <xref ref-type="fig" rid="F21">21</xref>–<xref ref-type="fig" rid="F22">22</xref>) Silver-grey pubescent; ocellar tubercle black, raised (prominent in male); frons flat, with only a few black setae above the antennal socket, silver and black pubescent in male, matte black, silver and gold patterned in female; occiput silver-gold pubescent, concave with a single row of black postocular setae dorsally in male, two rows in female; gena silver pubescent admixed with pale setae; parafacial silver in male, silver and matte black in female; palpus narrow, pointed apically, with brown with black setae;. Antennal scape elongate and cylindrical, orange, with erect black setae on all surfaces, slightly thinker than flagellum and length equalling length of combined pedicel and flagellum; flagellum elongate and cylindrical, brown pubescent with distinct angled arista at apex. <italic>Thorax</italic>. Scutum and scutellum gold-silver pubescent, scutum with three distinct dark brown stripes, medial stripe extending onto scutellum; chaetotaxy: <abbrev xmlns:xlink="http://www.w3.org/1999/xlink" xlink:title="notopleural setae" id="ABBRID0E45BG" xlink:type="simple">np</abbrev>, 4; <abbrev xmlns:xlink="http://www.w3.org/1999/xlink" xlink:title="supra alar setae" id="ABBRID0EB6BG" xlink:type="simple">sa</abbrev>, 2; <abbrev xmlns:xlink="http://www.w3.org/1999/xlink" xlink:title="postalar setae" id="ABBRID0EF6BG" xlink:type="simple">pa</abbrev>, 1; <abbrev xmlns:xlink="http://www.w3.org/1999/xlink" xlink:title="dorsocentral setae" id="ABBRID0EJ6BG" xlink:type="simple">dc</abbrev>, 3; <abbrev xmlns:xlink="http://www.w3.org/1999/xlink" xlink:title="scutellar setae" id="ABBRID0EN6BG" xlink:type="simple">sc</abbrev>, 2; pleuron base colour black, overlain with dense greenish-silver pubescence extending onto coxae; thin white hairs on anepisternum and katatergite; femora bright yellow, forefemur mostly with dark <!--PageBreak-->brown to black suffusion; tibiae and tarsomeres 1 and 2 dark yellow, brown apically; remaining tarsomeres dark brown; wing distinctly infuscate with extensive mottled pattern; venation dark. <italic>Abdomen</italic>. Slender, elongate, bright yellow with small dark brown area anteromedially on tergites in male, tergites more extensively dark brown in female and overlain with sparse grey pubescence; sparse thin elongate setae on all segments, mostly pale, but darker dorsomedially and on terminalia. <italic>Male Terminalia</italic>. (Fig. <xref ref-type="fig" rid="F23">23</xref>) Epandrium longer than wide, slightly tapered posteriorly, sclerotised posterolaterally, setae sparse, more elongate laterally; cercus relatively small; gonocoxites rounded with short round outer gonocoxal process; hypandrium small and fused to gonocoxites anteriorly; gonocoxal apodemes small and rounded; setae on gonocoxites sparse, elongate and erect, with sparse velutum ventrally on gonocoxite; inner gonocoxal process and gonostylus narrow and curved medially; ventral lobe elongate and rounded apically; dorsal apodeme of parameral sheath ‘T’-shaped; ventral lobe broad, not forked and projecting beyond dorsal apodeme; distiphallus broad, irregularly shaped dorsally, small spines apically; lateral ejaculatory apodemes <!--PageBreak-->narrow and angled posteriorly, basiphallus small. <italic>Female terminalia</italic>. Similar to the other species in this genus.</p></tp:treatment-sec><tp:treatment-sec sec-type="comments" id="SECID0EAAAI"><title>Comments.</title><p>
            <italic><tp:taxon-name><tp:taxon-name-part taxon-name-part-type="genus">Zelothrix</tp:taxon-name-part> <tp:taxon-name-part taxon-name-part-type="species">warrumbungles</tp:taxon-name-part></tp:taxon-name></italic> sp. n. is a distinctive, elegant and abundant species in the type locality during the late summer months, and in some years may be the most commonly encountered species of stiletto fly during this time.</p></tp:treatment-sec><tp:treatment-sec sec-type="etymology" id="SECID0EQAAI"><title>Etymology.</title><p>The specific epithet is the unaltered place name Warrumbungles (which is an Aborignal name for this mountain range, meaning “crooked mountains”) referring to the mountain range where this species was collected; a noun in apposition.</p><!--PageBreak--><!--PageBreak--></tp:treatment-sec><tp:treatment-sec><!--Section generated to contain objects referenced in tp:taxon-treatment.--><fig id="F3" position="float" orientation="portrait"><label>Figure 3.</label><caption><p>Adult male <italic><tp:taxon-name><tp:taxon-name-part taxon-name-part-type="genus">Zelothrix</tp:taxon-name-part> <tp:taxon-name-part taxon-name-part-type="species">yeatesi</tp:taxon-name-part></tp:taxon-name></italic> sp. n.; Warrumbungle National Park, New South Wales. (Photo credit: Shaun L. Winterton).</p></caption><graphic xmlns:xlink="http://www.w3.org/1999/xlink" xlink:href="zookeys-618-097-g003.jpg" position="float" orientation="portrait" xlink:type="simple" id="oo_103622.jpg"/></fig><fig id="F21" position="float" orientation="portrait"><label>Figure 21.</label><caption><p>
          <italic><tp:taxon-name><tp:taxon-name-part taxon-name-part-type="genus">Zelothrix</tp:taxon-name-part> <tp:taxon-name-part taxon-name-part-type="species">warrumbungles</tp:taxon-name-part></tp:taxon-name></italic> sp. n.: <bold>A</bold> Male lateral view <bold>B</bold> same, oblique view.</p></caption><graphic xmlns:xlink="http://www.w3.org/1999/xlink" xlink:href="zookeys-618-097-g021.jpg" position="float" orientation="portrait" xlink:type="simple" id="oo_103640.jpg"/></fig><fig id="F22" position="float" orientation="portrait"><label>Figure 22.</label><caption><p>
          <italic><tp:taxon-name><tp:taxon-name-part taxon-name-part-type="genus">Zelothrix</tp:taxon-name-part> <tp:taxon-name-part taxon-name-part-type="species">warrumbungles</tp:taxon-name-part></tp:taxon-name></italic> sp. n.: <bold>A</bold> Female lateral view <bold>B</bold> same, oblique view.</p></caption><graphic xmlns:xlink="http://www.w3.org/1999/xlink" xlink:href="zookeys-618-097-g022.jpg" position="float" orientation="portrait" xlink:type="simple" id="oo_103641.jpg"/></fig><fig id="F23" position="float" orientation="portrait"><label>Figure 23.</label><caption><p>
          <italic><tp:taxon-name><tp:taxon-name-part taxon-name-part-type="genus">Zelothrix</tp:taxon-name-part> <tp:taxon-name-part taxon-name-part-type="species">warrumbungles</tp:taxon-name-part></tp:taxon-name></italic> sp. n.: Male genitalia: <bold>A</bold> Epandrium, dorsal view <bold>B</bold> Gonocoxites and aedeagus, dorsal view (epandrium removed). Scale line: 0.2 mm.</p></caption><graphic xmlns:xlink="http://www.w3.org/1999/xlink" xlink:href="zookeys-618-097-g023.jpg" position="float" orientation="portrait" xlink:type="simple" id="oo_103642.jpg"/></fig></tp:treatment-sec></tp:taxon-treatment>
