# Supplementary material for: New genera of Australian stiletto flies (Diptera, Therevidae)
Source: Zookeys. 2016 Sep 19;(618):97–128. doi: 10.3897/zookeys.618.8059 (PMC5102052; doi:10.3897/zookeys.618.8059)
Supplement: XML Treatment for Zelothrix yeatesi [file zookeys.618.8059-treatment10.xml]

<!DOCTYPE tp:taxon-treatment
  PUBLIC "-//TaxonX//DTD Taxonomic Treatment Publishing DTD v0 20100105//EN" "tax-treatment-NSO.dtd">
<tp:taxon-treatment xmlns:tp="http://www.plazi.org/taxpub"><tp:treatment-meta><kwd-group><label>Taxon classification</label><kwd><named-content content-type="kingdom">Animalia</named-content></kwd><kwd><named-content content-type="order">Diptera</named-content></kwd><kwd><named-content content-type="family">Therevidae</named-content></kwd></kwd-group><mixed-citation publication-type="journal"><person-group><name><surname>Irwin</surname><given-names>Michael E.</given-names></name><name><surname>Winterton</surname><given-names>Shaun L.</given-names></name></person-group><article-title>New genera of Australian stiletto flies (<tp:taxon-name><tp:taxon-name-part taxon-name-part-type="order">Diptera</tp:taxon-name-part></tp:taxon-name>, <tp:taxon-name><tp:taxon-name-part taxon-name-part-type="family">Therevidae</tp:taxon-name-part></tp:taxon-name>)</article-title><source>Zookeys</source><day>19</day><month>9</month><year>2016</year><volume>2016</volume><issue>618</issue><fpage>97</fpage><lpage>128</lpage><pub-id pub-id-type="doi">10.3897/zookeys.618.8059</pub-id></mixed-citation></tp:treatment-meta><tp:nomenclature><tp:taxon-name>
            <tp:taxon-name-part taxon-name-part-type="genus">Zelothrix</tp:taxon-name-part>
            <tp:taxon-name-part taxon-name-part-type="species">yeatesi</tp:taxon-name-part>
            <object-id xmlns:xlink="http://www.w3.org/1999/xlink" content-type="zoobank" xlink:type="simple">http://zoobank.org/38B927CB-50F3-44F0-85FA-FEB0B0F25A1C</object-id>
          </tp:taxon-name><tp:taxon-status xmlns:xlink="http://www.w3.org/1999/xlink" xlink:type="simple">sp. n.</tp:taxon-status><xref ref-type="fig" rid="F24">Figs 24</xref><xref ref-type="fig" rid="F25">, 25</xref><xref ref-type="fig" rid="F26">, 26</xref><xref ref-type="fig" rid="F27">, 27</xref><xref ref-type="fig" rid="F28">, 28</xref><!--PageBreak--></tp:nomenclature><tp:treatment-sec sec-type="type material" id="SECID0ERCAI"><title>Type material.</title><p>
            <bold>Holotype</bold> male, AUSTRALIA: Western Australia, Porongurup National Park, [Porongurup Range], Yate Flats, [<named-content xmlns:xlink="http://www.w3.org/1999/xlink" content-type="dwc:verbatimCoordinates" xlink:type="simple"><named-content content-type="geo-json" specific-use="{&#34;type&#34;:&#34;Point&#34;,&#34;coordinates&#34;:[117.850000,-34.667000]}" id="NCID0E3CAI" xlink:type="simple">-34.667, 117.85</named-content></named-content>], 11.xi.1987, malaise trap, M. E. Irwin, E. I. Schlinger (<named-content xmlns:xlink="http://www.w3.org/1999/xlink" content-type="dwc:institutional_code" xlink:type="simple">ANIC</named-content>) (MEI028776).</p><!--PageBreak--><p>
            <bold>Paratypes.</bold> AUSTRALIA: Western Australia: female, same data as holotype (<named-content xmlns:xlink="http://www.w3.org/1999/xlink" content-type="dwc:institutional_code" xlink:type="simple">ANIC</named-content>) (MEI028776); male, Porongurup National Park, [Porongurup Range], Jarra-Karri Forest, Mira Flores Hut, [<named-content xmlns:xlink="http://www.w3.org/1999/xlink" content-type="dwc:verbatimCoordinates" xlink:type="simple"><named-content content-type="geo-json" specific-use="{&#34;type&#34;:&#34;Point&#34;,&#34;coordinates&#34;:[117.850000,-34.667000]}" id="NCID0EZDAI" xlink:type="simple">-34.667, 117.85</named-content></named-content>], 11.xi.1987, hand netted, M. E. Irwin, E. I. Schlinger. (<named-content xmlns:xlink="http://www.w3.org/1999/xlink" content-type="dwc:institutional_code" xlink:type="simple">CSCA</named-content>) (MEI028775).</p></tp:treatment-sec><tp:treatment-sec sec-type="diagnosis" id="SECID0EGEAI"><title>Diagnosis.</title><p>Forefemur dark yellow; male frons black and silver pubescent immediately above antennal socket; antenna less than 1.5x head length.</p></tp:treatment-sec><tp:treatment-sec sec-type="description" id="SECID0ELEAI"><title>Description.</title><p>
            <italic>Body length</italic>. 6.0 mm (male), 6.5 mm (female). (Figs <xref ref-type="fig" rid="F24">24</xref>–<xref ref-type="fig" rid="F25">25</xref>) Similar to <italic><tp:taxon-name><tp:taxon-name-part taxon-name-part-type="genus">Zelothrix</tp:taxon-name-part> <tp:taxon-name-part taxon-name-part-type="species">warrumbungles</tp:taxon-name-part></tp:taxon-name></italic> sp. n. except as follows: Antenna shorter, scape slightly wider; frons of male with matte black pubescence more extensive above antennae socket; scutal chaetotaxy: <abbrev xmlns:xlink="http://www.w3.org/1999/xlink" xlink:title="notopleural setae" id="ABBRID0EFFAI" xlink:type="simple">np</abbrev>, 4; <abbrev xmlns:xlink="http://www.w3.org/1999/xlink" xlink:title="supra alar setae" id="ABBRID0EJFAI" xlink:type="simple">sa</abbrev>, 1–2; <abbrev xmlns:xlink="http://www.w3.org/1999/xlink" xlink:title="postalar setae" id="ABBRID0ENFAI" xlink:type="simple">pa</abbrev>, 1; <abbrev xmlns:xlink="http://www.w3.org/1999/xlink" xlink:title="dorsocentral setae" id="ABBRID0ERFAI" xlink:type="simple">dc</abbrev>, 4; <abbrev xmlns:xlink="http://www.w3.org/1999/xlink" xlink:title="scutellar setae" id="ABBRID0EVFAI" xlink:type="simple">sc</abbrev>, 2; foreleg dark yellow; male abdominal tergites with more extensive dark markings medially. <italic>Male</italic> (Fig. <xref ref-type="fig" rid="F26">26</xref>) <italic>and female</italic> (Fig. <xref ref-type="fig" rid="F27">27</xref>, <xref ref-type="fig" rid="F28">28A</xref>) <italic>terminalia</italic>. Very similar to the other species in this genus. Female tergite 8 with anterior process relatively narrow; broad band of elongate setae directed posteriorly on both tergite 8 and sternite 8; furca broadly tear-drop shaped</p><!--PageBreak--></tp:treatment-sec><tp:treatment-sec sec-type="comments" id="SECID0EMGAI"><title>Comments.</title><p>
            <italic><tp:taxon-name><tp:taxon-name-part taxon-name-part-type="genus">Zelothrix</tp:taxon-name-part> <tp:taxon-name-part taxon-name-part-type="species">yeatesi</tp:taxon-name-part></tp:taxon-name></italic> sp. n. is very similar in body colour and wing patterning to <italic><tp:taxon-name><tp:taxon-name-part taxon-name-part-type="genus">Zelothrix</tp:taxon-name-part> <tp:taxon-name-part taxon-name-part-type="species">warrumbungles</tp:taxon-name-part></tp:taxon-name></italic> sp. n., but is much less commonly collected. The shape and vestiture of the frons and antennal shape differentiate this species.</p></tp:treatment-sec><tp:treatment-sec sec-type="etymology" id="SECID0EGHAI"><title>Etymology.</title><p>This distinctive species is a patronym named in honour of our colleague, friend and oft mentor, Dr David K. Yeates.</p></tp:treatment-sec><tp:treatment-sec><!--Section generated to contain objects referenced in tp:taxon-treatment.--><fig id="F24" position="float" orientation="portrait"><label>Figure 24.</label><caption><p>
          <italic><tp:taxon-name><tp:taxon-name-part taxon-name-part-type="genus">Zelothrix</tp:taxon-name-part> <tp:taxon-name-part taxon-name-part-type="species">yeatesi</tp:taxon-name-part></tp:taxon-name></italic> sp. n.: <bold>A</bold> Male lateral view <bold>B</bold> same, oblique view (terminalia removed).</p></caption><graphic xmlns:xlink="http://www.w3.org/1999/xlink" xlink:href="zookeys-618-097-g024.jpg" position="float" orientation="portrait" xlink:type="simple" id="oo_103643.jpg"/></fig><fig id="F25" position="float" orientation="portrait"><label>Figure 25.</label><caption><p>
          <italic><tp:taxon-name><tp:taxon-name-part taxon-name-part-type="genus">Zelothrix</tp:taxon-name-part> <tp:taxon-name-part taxon-name-part-type="species">yeatesi</tp:taxon-name-part></tp:taxon-name></italic> sp. n.: <bold>A</bold> Female oblique view <bold>B</bold> same, lateral view (terminalia removed).</p></caption><graphic xmlns:xlink="http://www.w3.org/1999/xlink" xlink:href="zookeys-618-097-g025.jpg" position="float" orientation="portrait" xlink:type="simple" id="oo_103644.jpg"/></fig><fig id="F26" position="float" orientation="portrait"><label>Figure 26.</label><caption><p>
          <italic><tp:taxon-name><tp:taxon-name-part taxon-name-part-type="genus">Zelothrix</tp:taxon-name-part> <tp:taxon-name-part taxon-name-part-type="species">yeatesi</tp:taxon-name-part></tp:taxon-name></italic> sp. n.: Male genitalia: <bold>A</bold> Epandrium, dorsal view <bold>B</bold> Aedeagus, dorsal view <bold>C</bold> Same, lateral view <bold>D</bold> Gonocoxites, ventral view (epandrium and aedeagus removed). Scale line: 0.2 mm.</p></caption><graphic xmlns:xlink="http://www.w3.org/1999/xlink" xlink:href="zookeys-618-097-g026.jpg" position="float" orientation="portrait" xlink:type="simple" id="oo_103645.jpg"/></fig><fig id="F27" position="float" orientation="portrait"><label>Figure 27.</label><caption><p>
          <italic><tp:taxon-name><tp:taxon-name-part taxon-name-part-type="genus">Zelothrix</tp:taxon-name-part> <tp:taxon-name-part taxon-name-part-type="species">yeatesi</tp:taxon-name-part></tp:taxon-name></italic> sp. n.: Female genitalia, dorsal view. Abbreviations: c, cercus; A1 acanthophorite spines A1; t6–t8; tergites 6–8; <italic>sd</italic>, spermathecal duct; <italic>ss</italic>, spermathecal sac; <italic>ssd</italic>, spermathecal sac duct.</p></caption><graphic xmlns:xlink="http://www.w3.org/1999/xlink" xlink:href="zookeys-618-097-g027.jpg" position="float" orientation="portrait" xlink:type="simple" id="oo_103646.jpg"/></fig><fig id="F28" position="float" orientation="portrait"><label>Figure 28.</label><caption><p>Distal reproductive complex. <bold>A</bold> <italic><tp:taxon-name><tp:taxon-name-part taxon-name-part-type="genus">Zelothrix</tp:taxon-name-part> <tp:taxon-name-part taxon-name-part-type="species">yeatesi</tp:taxon-name-part></tp:taxon-name></italic> sp. n. <bold>B</bold> <italic><tp:taxon-name><tp:taxon-name-part taxon-name-part-type="genus">Sidarena</tp:taxon-name-part> <tp:taxon-name-part taxon-name-part-type="species">macfarlandi</tp:taxon-name-part></tp:taxon-name></italic> sp. n. Scale line: 0.2 mm. Abbreviations: <italic>ac</italic>, accessory gland; <italic>f</italic>, furca; <italic>s</italic>, spermatheca; <italic>sd</italic>, spermathecal duct; <italic>ss</italic>, spermathecal sac; <italic>ssd</italic>, spermathecal sac duct.</p></caption><graphic xmlns:xlink="http://www.w3.org/1999/xlink" xlink:href="zookeys-618-097-g028.jpg" position="float" orientation="portrait" xlink:type="simple" id="oo_103647.jpg"/></fig></tp:treatment-sec></tp:taxon-treatment>
